# Supplementary material for: An integrated bioinformatics approach for identification of key modulators and biomarkers involved in atrial fibrillation
Source: J Cardiovasc Thorac Res. 2025 Jun 28;17(2):109–20. doi: 10.34172/jcvtr.025.33347 (PMC12375429; doi:10.34172/jcvtr.025.33347)
Supplement: Supplementary file 1 — Supplementary file Contains Table S1-S8. [file jcvtr-17-109-s001.xlsx]

## Sheet: Table S1.  GTR, OMIM genes
	Kidney hypertension
	Genes	No. of 8 mer miRs	miRNAs
1	ATP2B1	9	miR-223-3p, miR-30-5p, miR-142-3p.2, miR-140-3p.1, miR-144-3p, miR-204-5p, 211-5p, miR-101-3p.2, miR-181-5p,
2	JAG1	7	miR-153-3p, miR-214-5p, miR-21-5p, miR-590-5p, miR-26-5p, miR-124-3p.2, miR-506-3p
3	TGFBR2	9	miR-9-5p, miR-219-5p, miR-202-5p, miR-145-5p, miR-23-3p, miR-302-3p,miR-372-3p, miR-373-3p, miR-520-3p
4	BMPR2	6	miR-25-3p, miR-32-5p, miR-92-3p, miR-363-3p, miR-367-3p, miR-142-3p.2
5	HSP90B1	3	miR-23-3p, miR-150-5p, miR-181-5p
6	TGFA	3	miR-148-3p, miR-152-3p, miR-205-5p
7	MECOM	3	miR-133a-3p.1, miR-182-5p, miR-219-5p
8	XRCC4	4	miR-133a-3p.1, miR-19-3p, miR-182-5p,miR-219-5p
9	ADD1	2	miR-27-3p, miR-27-3p
10	CASZ1	4	miR-142-3p.1, miR-221-3p, miR-222-3p, miR-26-5p
11	PFKFB3	2	miR-133a-3p.1, miR-26-5p
12	TBX5	3	miR-200bc-3p, miR-429, miR-10-5p
13	MYO6	2	miR-455-3p.1, miR-143-3p
14	GALNT15	1	miR-223-3p
15	ECE1	3	miR-199-5p, miR-124-3p.1, miR-140-3p.1
16	KDM4A	2	miR-23-3p, miR-137
17	CACNA1D	3	miR-135-5p, miR-145-5p, miR-129-3p
18	BMPR1B	6	miR-124-3p.1, miR-144-3p, miR-101-3p.2
19	SH2B3	6	miR-142-3p.2, miR-124-3p.1,miR-138-5p, miR-138-5p, miR-101-3p.1, miR-9-5p
20	KCNK3	3	miR-23-3p, miR-34-5p, miR-449-5p
21	ATP1B1	5	miR-101-3p.2,miR-142-5p,miR-101-3p.2, miR-217,miR-142-3p.1
22	MAML2	1	miR-23-3p
23	SOX6	11	miR-203a-3p.1, miR-96-5p, miR-1271-5p,miR-19-3p, miR-18-5p, miR-499a-5p, miR-137,miR-23-3p, miR-101-3p.2,miR-338-3p, miR-455-3p.1
24	TNXB	2	miR-30-5p,miR-137
25	STK39	3	miR-27-3p,miR-26-5p, miR-30-5p
26	PDE3A	8	miR-139-5p, miR-181-5p, miR-204-5p, miR-211-5p, miR-23-3p, miR-221-3p, miR-222-3p,miR-128-3p
27	MOV10	1	miR-153-3p
28	CACNB2	2	miR-101-3p.1,miR-499a-5p
29	CAPZA1	1	miR-30-5p
30	ALDH1A2	2	miR-23-3p, miR-137
31	MED13L	5	miR-128-3p, miR-19-3p, miR-202-5p, miR-23-3p, miR-26-5p
32	SMAD9	2	miR-27-3p, miR-193a-5p
33	MACROD2	1	miR-338-3p
34	FAM98A	3	miR-26-5p, miR-26-5p, miR-137
35	FSTL4	2	let-7-5p, miR-98-5p
36	ADM	2	miR-24-3p, miR-26-5p
37	MYO1D	2	miR-137, miR-155-5p
38	HECTD4	5	miR-15-5p, miR-16-5p, miR-195-5p, miR-424-5p, miR-497-5p
39	SV2C	4	miR-216b-5p, miR-96-5p, miR-1271-5p, miR-182-5p
40	ATP13A3	3	miR-103-3p, miR-107,miR-142-5p
41	CBLN2	1	miR-212-5p
	sympathetic nervous sytem
	Genes	No. of 8 mer miRs	miRNAs
1	NF1	7	miR-103-3p, miR-107, miR-137, miR-128-3p, miR-27-3p, miR-30-5p, miR-182-5p,
2	LEP	1	miR-29-3p,
3	GATA3	1	miR-144-3p,
4	GDNF	3	miR-133a-3p.1, miR-96-5p, miR-1271-5p
5	PHOX2B	1	miR-203a-3p.2
6	SOX4	11	miR-133a-3p.2, miR-133b, miR-30-5p, miR-129-3p, miR-214-5p, miR-191-5p, miR-25-3p, miR-32-5p, miR-92-3p, miR-363-3p, miR-367-3p,
7	EDNRA	2	miR-203a-3p.2, miR-30-5p
8	SEMA3A	5	miR-145-5p, miR-30-5p, miR-383-5p.2, miR-199-3p, miR-217,
9	NGF	2	let-7-5p, miR-98-5p
10	SOX11	14	miR-27-3p, miR-101-3p.1, miR-204-5p, miR-211-5p, miR-455-5p, miR-25-3p, miR-32-5p, miR-92-3p, miR-363-3p, miR-367-3p, miR-196-5p, miR-218-5p, miR-141-3p, miR-200a-3p,
11	ADRA2A	3	miR-33-5p, miR-30-5p, miR-23-3p
12	TFAP2B	1	miR-129-3p
13	SLC6A2	4	miR-124-3p.2, miR-506-3p, miR-9-5p,miR-23-3p
14	SH2B1	1	miR-142-3p.1
15	PLXNA4	11	miR-15-5p, miR-16-5p, miR-195-5p, miR-424-5p, miR-497-5p, miR-200bc-3p, miR-429,miR-1-3p, miR-206, miR-141-3p, miR-200a-3p
16	CACNA2D1	9	miR-103-3p, miR-107, miR-15-5p, miR-16-5p, miR-195-5p, miR-424-5p, miR-497-5p, miR-139-5p, miR-338-3p,
17	ADM	2	miR-24-3p, miR-26-5p
18	APLNR	1	miR-29-3p
19	ADRB1	12	let-7-5p, miR-98-5p, miR-19-3p, miR-141-3p, miR-200a-3p, miR-101-3p.1, miR-101-3p.2, miR-25-3p, miR-32-5p, miR-92-3p, miR-363-3p, miR-367-3p,
20	PIEZO1	2	miR-101-3p.1, miR-139-5p
	Atrial Fibrillation
	Genes	No. of 8 mer miRs	miRNAs
1	MTHFR	2	miR-22-3p, miR-24-3p
2	ZFHX3	11	miR-23-3p,miR-204-5p, miR-211-5p, miR-128-3p, miR-101-3p.2, miR-27-3p, miR-15-5p, miR-16-5p, miR-195-5p, miR-424-5p, miR-497-5p
3	KCNN3	10	miR-135-5p, miR-9-5p, miR-25-3p, miR-32-5p, miR-92-3p, miR-363-3p, miR-367-3p, miR-30-5p, miR-101-3p.1, miR-218-5p
4	KCNJ2	15	miR-15-5p, miR-16-5p, miR-195-5p, miR-424-5p, miR-497-5p, miR-26-5p, miR-455-5p, miR-193-3p, miR-1-3p, miR-206, miR-9-5p, miR-124-3p.2, miR-506-3p, miR-9-5p, miR-19-3p
5	KCNA5	2	miR-1-3p, miR-206
6	HCN4	2	miR-101-3p.2, miR-125-5p
7	SCN1B	1	miR-19-3p
8	PRRX1	10	miR-212-5p, miR-124-3p.1, miR-124-3p.2, miR-506-3p, let-7-5p, miR-98-5p, miR-204-5p, miR-211-5p, miR-124-3p.1, miR-9-5p
9	ENPEP	2	miR-125-5p, miR-9-5p
10	SCN2B	8	miR-125-5p, miR-34-5p, miR-449-5p, miR-218-5p, miR-133a-3p.1, miR-202-5p, miR-135-5p, miR-133a-3p.1
11	ANK2	3	miR-9-5p, miR-139-5p, miR-142-3p.2
12	GNB5	5	miR-17-5p, miR-20-5p, miR-93-5p, miR-106-5p, miR-519-3p,

## Sheet: Table S2. DEGs of GSE41177
Gene Symbol	logFC	P.Value	adj.P.Val
RPL13 /// SNORD68	1.72334	4.26917e-13	1.6245e-08
STUB1	1.71531	5.9424e-13	1.6245e-08
CFL1	1.74946	1.13463e-12	2.06786e-08
AQP2	2.53956	4.94467e-12	4.75638e-08
RPL4 /// SNORD16 /// SNORD18A /// SNORD18B /// SNORD18C	1.30325	6.58168e-12	4.75638e-08
ARF3	2.21797	7.20737e-12	4.75638e-08
DENND1A	2.00728	7.82943e-12	4.75638e-08
SELM	2.05	8.9491e-12	4.77217e-08
NFKBIA	2.30355	9.60107e-12	4.77217e-08
CTSF	1.62483	1.32571e-11	6.04028e-08
USE1	2.07714	1.56314e-11	6.57419e-08
RPS15	1.47204	1.81807e-11	7.10022e-08
RPL29	1.42317	2.1591e-11	7.86993e-08
NPC2	2.52268	2.77552e-11	9.48449e-08
ARRDC2	1.95296	3.34051e-11	1.07437e-07
CCDC85B	1.79235	3.60435e-11	1.09482e-07
CDC26	1.91639	3.82465e-11	1.10059e-07
CSF2RA	1.83227	5.84759e-11	1.59858e-07
ANXA6	2.24035	6.7618e-11	1.76048e-07
RPL12	1.44929	7.36243e-11	1.7758e-07
SLA	2.40409	7.47022e-11	1.7758e-07
SAMD5	1.90097	8.47365e-11	1.9304e-07
EIF3I	1.99893	8.88082e-11	1.94223e-07
SEC13	1.59819	9.96309e-11	2.09512e-07
EFEMP2	2.24319	1.10603e-10	2.19012e-07
RPS16	1.95856	1.13674e-10	2.19012e-07
GNAS	1.33868	1.30554e-10	2.3568e-07
DRAP1	2.20569	1.35759e-10	2.3568e-07
TSC22D3	2.62781	1.37938e-10	2.3568e-07
RPL13A /// RPL13AP5 /// RPL13AP6 /// SNORD32A /// SNORD33 /// SNORD34 /// SNORD35A	2.00227	1.45758e-10	2.36538e-07
KLF6	1.96874	1.50234e-10	2.36538e-07
RPS10	1.28698	1.53706e-10	2.36538e-07
H2AFJ	1.91473	1.55745e-10	2.36538e-07
PPIB	2.85456	1.79296e-10	2.61752e-07
LAMP1	1.79931	1.81922e-10	2.61752e-07
FTL	1.67304	1.90953e-10	2.67701e-07
ANP32B	2.48006	1.98626e-10	2.71497e-07
ANPEP	2.44034	2.20101e-10	2.93513e-07
ARF5	2.32906	2.61825e-10	3.18219e-07
CTDNEP1	1.7115	2.64133e-10	3.18219e-07
ROMO1	1.96952	2.68797e-10	3.18219e-07
GSTK1	1.71887	2.7087e-10	3.18219e-07
RPLP0	1.36083	2.73549e-10	3.18219e-07
HLA-E	1.82313	3.02999e-10	3.45135e-07
S100A6	2.08021	3.18637e-10	3.49409e-07
RPS5	1.83366	3.25923e-10	3.49409e-07
CSNK1D	1.52765	3.40739e-10	3.58267e-07
UFD1L	2.23019	3.54598e-10	3.58761e-07
ADAMTS10	1.94562	3.60688e-10	3.58761e-07
GATSL3	1.79284	3.60893e-10	3.58761e-07
PPDPF	1.89597	3.72292e-10	3.63483e-07
GYPC	1.89647	3.8639e-10	3.64754e-07
MIR1236 /// NELFE	1.43081	3.86936e-10	3.64754e-07
LAS1L	1.64605	4.25869e-10	3.89172e-07
ILKAP	1.70315	4.33147e-10	3.89172e-07
PKDCC	1.82716	4.45193e-10	3.89172e-07
S100A4	2.64451	4.48022e-10	3.89172e-07
RP1-151F17.2	1.73723	4.61406e-10	3.94178e-07
EIF3D	1.85032	4.82054e-10	4.05482e-07
KPNB1	2.03179	4.90714e-10	4.0612e-07
PGLS	1.9461	4.97669e-10	4.0612e-07
RPL41	1.12753	5.15147e-10	4.14201e-07
PSMA7	1.91479	5.59649e-10	4.43461e-07
ZNHIT1	1.86088	5.90546e-10	4.56687e-07
KLF2	2.40766	5.93758e-10	4.56687e-07
MRPL54	2.33568	6.01398e-10	4.56687e-07
CEBPD	2.24575	6.19601e-10	4.64064e-07
TCF25	1.81595	6.47504e-10	4.78409e-07
EIF3G	2.28197	6.60922e-10	4.81812e-07
RPL18A /// SNORA68	2.18402	6.77647e-10	4.868e-07
RPS9	1.88185	6.92293e-10	4.868e-07
ABHD17A	1.68324	6.94475e-10	4.868e-07
S100A8	3.95495	7.28789e-10	5.02411e-07
DCTN2	1.33363	8.17026e-10	5.44767e-07
RPS2 /// SNORA64	1.31152	8.55128e-10	5.63303e-07
MCOLN1	2.08811	8.77586e-10	5.71214e-07
ADAM32	1.78554	9.1879e-10	5.90998e-07
NBEAL1 /// RPL12	1.52006	1.01382e-09	6.29896e-07
CD99L2	1.48867	1.03665e-09	6.3684e-07
S100A9	3.42668	1.05336e-09	6.39917e-07
ZNF593	1.98215	1.11509e-09	6.58788e-07
MRPL23	1.68247	1.12057e-09	6.58788e-07
LINC00963	1.995	1.13827e-09	6.62075e-07
RPL23A	1.08569	1.19571e-09	6.77746e-07
NCAPH2	1.67025	1.19578e-09	6.77746e-07
SNHG7 /// SNORA17 /// SNORA43	1.96404	1.2024e-09	6.77746e-07
APRT	1.84781	1.27511e-09	7.11393e-07
RTF1	1.94633	1.31194e-09	7.12952e-07
HRAS	1.83336	1.32091e-09	7.12952e-07
PDAP1	1.92354	1.33483e-09	7.12952e-07
ACAD9	1.6274	1.33739e-09	7.12952e-07
MIF	2.4006	1.34915e-09	7.12952e-07
TRAFD1	1.86188	1.35614e-09	7.12952e-07
C4orf48	1.73055	1.38747e-09	7.18937e-07
NAA60	1.66005	1.39501e-09	7.18937e-07
FOLR2	2.26752	1.48345e-09	7.50998e-07
NUDT5	1.66287	1.5769e-09	7.90983e-07
TMSB10	1.80654	1.62252e-09	8.06467e-07
NSUN5	1.38131	1.65997e-09	8.16567e-07
NCF2	2.35284	1.67271e-09	8.16567e-07
RPS19	1.27842	1.70364e-09	8.24304e-07
ISOC2	2.32455	1.75595e-09	8.42163e-07
CIZ1	1.60176	1.80333e-09	8.57365e-07
TYROBP	2.8887	1.82068e-09	8.58152e-07
DGCR6 /// DGCR6L	2.06613	1.85707e-09	8.67823e-07
PRMT1	2.3799	1.87525e-09	8.68895e-07
EEF1G /// MIR3654	1.35729	1.89659e-09	8.71397e-07
FCER1G	3.51998	1.98587e-09	8.91361e-07
ACAA1	1.7793	1.99776e-09	8.91361e-07
CSNK2A2	1.76392	2.01569e-09	8.91361e-07
IMPDH2	1.34857	2.02158e-09	8.91361e-07
UBXN1	1.49673	2.03786e-09	8.91361e-07
MYL6	2.24367	2.11996e-09	9.14027e-07
NEIL2	1.7656	2.13782e-09	9.14027e-07
PILRA	2.87862	2.13983e-09	9.14027e-07
NUPR1	1.52693	2.18298e-09	9.25228e-07
NSMCE1	1.47353	2.22703e-09	9.33589e-07
CDK11A /// CDK11B	1.64701	2.23686e-09	9.33589e-07
RAD23A	1.44446	2.29413e-09	9.50238e-07
PGAM1	2.21647	2.3141e-09	9.51302e-07
TRIOBP	1.66706	2.45024e-09	9.99753e-07
STK40	1.86611	2.61755e-09	1.06011e-06
AARSD1 /// PTGES3L /// PTGES3L-AARSD1	1.58	2.68595e-09	1.0713e-06
NENF	1.53669	2.68605e-09	1.0713e-06
STX4	1.69026	2.70398e-09	1.0713e-06
C6orf48	1.89147	2.74768e-09	1.08079e-06
SUPT4H1	1.70792	2.84198e-09	1.10586e-06
MRPL57	1.38576	2.85911e-09	1.10586e-06
PYCARD	2.09013	2.9025e-09	1.10586e-06
COASY	1.348	2.92564e-09	1.10586e-06
ALOX5AP	2.36349	2.92804e-09	1.10586e-06
BCKDK	1.50857	2.95943e-09	1.10586e-06
C1QB	2.50291	2.99084e-09	1.10586e-06
RAB5C	1.75434	2.99346e-09	1.10586e-06
MS4A4A	2.92225	3.08313e-09	1.13134e-06
VAMP5	1.62544	3.26251e-09	1.18919e-06
WWC3	2.18488	3.30065e-09	1.19432e-06
TAF15	1.58143	3.32028e-09	1.19432e-06
RPP21 /// TRIM39 /// TRIM39-RPP21	1.67248	3.42271e-09	1.22312e-06
APOE	1.82126	3.46374e-09	1.22974e-06
ZNF622	1.47013	3.57583e-09	1.25326e-06
ARHGAP9	2.21486	3.70499e-09	1.27359e-06
AIG1	1.45612	3.7172e-09	1.27359e-06
GUSB	1.70816	3.73001e-09	1.27359e-06
RPS28	1.20027	3.74468e-09	1.27359e-06
HLA-DRB1 /// HLA-DRB1	1.98908	3.75029e-09	1.27359e-06
C19orf66	1.96077	4.00833e-09	1.34306e-06
NDUFS3	1.66848	4.01614e-09	1.34306e-06
RPL15	1.71806	4.02856e-09	1.34306e-06
SMAP2	2.13138	4.06973e-09	1.34514e-06
MIR6805 /// RPL28	2.25019	4.14081e-09	1.34514e-06
IRF3	1.54495	4.14708e-09	1.34514e-06
BRD4	1.48982	4.17235e-09	1.34514e-06
CCDC124	1.3104	4.18764e-09	1.34514e-06
ATP5G2	2.27399	4.21772e-09	1.34514e-06
RPS8 /// SNORD38B /// SNORD55	2.11617	4.23164e-09	1.34514e-06
PREX1	1.93441	4.28577e-09	1.35324e-06
BUD31	1.63084	4.30958e-09	1.35324e-06
CLC	2.6738	4.33136e-09	1.35324e-06
PIGT	2.0073	4.51911e-09	1.40388e-06
ARHGAP25	1.68408	4.58046e-09	1.40839e-06
CD163	2.18362	4.58935e-09	1.40839e-06
STAMBP	1.56582	4.64585e-09	1.40839e-06
EIF4E2	1.89126	4.67662e-09	1.40839e-06
ZNF384	2.09699	4.69843e-09	1.40839e-06
TNFSF8	2.01584	4.71395e-09	1.40839e-06
SET /// SETSIP	1.54866	4.82284e-09	1.43309e-06
SAFB	1.53007	4.92232e-09	1.44672e-06
RFXANK	1.49023	4.93545e-09	1.44672e-06
HLA-DPB1	2.74074	4.94809e-09	1.44672e-06
CST3	2.56727	5.08992e-09	1.4751e-06
LOC728392	1.78485	5.0991e-09	1.4751e-06
LOC100129034	1.80415	5.20637e-09	1.48863e-06
CELA2B	1.83958	5.21797e-09	1.48863e-06
C1QA	2.51503	5.23934e-09	1.48863e-06
COMMD7	1.70945	5.39632e-09	1.52085e-06
PRMT2	1.73653	5.53988e-09	1.54537e-06
MIR1292 /// NOP56 /// SNORD110 /// SNORD57 /// SNORD86	1.39773	5.60312e-09	1.55508e-06
LOC100272216	1.43279	5.73107e-09	1.57875e-06
PRPF3	1.25146	5.90183e-09	1.60793e-06
EIF3K	1.22509	5.968e-09	1.60793e-06
LYVE1	2.6068	5.99258e-09	1.60793e-06
CD3D	1.97781	5.99402e-09	1.60793e-06
NDUFB10	1.9119	5.9994e-09	1.60793e-06
MYO9B	1.32617	6.08891e-09	1.62146e-06
LOC100288778 /// LOC101930154 /// MIR6859-1 /// MIR6859-2 /// WASH1 /// WASH2P /// WASH3P /// WASH7P	1.2167	6.26196e-09	1.65397e-06
HSD17B1	1.59371	6.40283e-09	1.675e-06
GMFG	1.92472	6.51974e-09	1.69057e-06
ADAMTS2	1.84275	6.52419e-09	1.69057e-06
NAA10	1.46125	6.75142e-09	1.73388e-06
ZMIZ2	1.98903	6.75476e-09	1.73388e-06
PSPH	4.25749	6.89998e-09	1.76288e-06
FBP1	1.6947	6.93857e-09	1.7645e-06
AGT	3.04914	7.04468e-09	1.78318e-06
DAXX	1.66386	7.22845e-09	1.80641e-06
CCM2	1.6126	7.27016e-09	1.80641e-06
APOLD1 /// DDX47	1.64137	7.29278e-09	1.80641e-06
NPM1	1.42879	7.32067e-09	1.80641e-06
MRPL12	2.0082	7.34803e-09	1.80641e-06
CDC42EP5	1.94335	7.3677e-09	1.80641e-06
BLVRB	1.96612	7.45856e-09	1.82052e-06
RNF130	2.16564	7.55926e-09	1.83447e-06
EIF1	1.38308	7.62678e-09	1.83447e-06
ANAPC5	1.5696	7.6332e-09	1.83447e-06
PRCP	1.76682	7.67032e-09	1.83447e-06
S100A12	3.6281	7.68347e-09	1.83447e-06
RNASEH2C	1.52235	7.7676e-09	1.84649e-06
EEF1D	2.26464	7.92705e-09	1.868e-06
SKIL	1.89854	7.96056e-09	1.868e-06
FCN1	2.3992	8.02755e-09	1.87567e-06
LAPTM5	2.186	8.10323e-09	1.8853e-06
KLHL22	1.50721	8.26301e-09	1.91432e-06
COG4	1.39835	8.60339e-09	1.98477e-06
RPL13A /// RPL13AP5 /// SNORD32A /// SNORD33 /// SNORD34 /// SNORD35A	1.15298	8.71833e-09	1.99602e-06
NOB1	1.55044	8.72518e-09	1.99602e-06
KXD1	1.48512	8.92764e-09	2.02539e-06
KIAA0196	1.79923	8.96757e-09	2.02604e-06
CTC-550B14.7	1.87164	9.042e-09	2.03408e-06
TRADD	1.72723	9.07755e-09	2.03408e-06
CLIC1	1.96722	9.23954e-09	2.04258e-06
SIVA1	1.92531	9.274e-09	2.04258e-06
NOSIP	1.76056	9.58053e-09	2.09526e-06
SH3GL1	1.63433	9.8842e-09	2.14542e-06
KLHL36	2.2508	9.88836e-09	2.14542e-06
SCAND1	1.71785	1.02306e-08	2.20219e-06
RPL23A /// SNORD42A	1.02924	1.03479e-08	2.21871e-06
LAMTOR4	1.786	1.05737e-08	2.24947e-06
HMGN2	1.47653	1.05889e-08	2.24947e-06
ANG	1.79933	1.06151e-08	2.24947e-06
RPS15A	1.42367	1.06559e-08	2.24947e-06
LMAN2	1.7495	1.07886e-08	2.25539e-06
SYNGR1	1.80663	1.08077e-08	2.25539e-06
GAS6	1.56152	1.09352e-08	2.26495e-06
GPX1	1.84211	1.09364e-08	2.26495e-06
NINJ1	1.87341	1.1059e-08	2.27728e-06
PQBP1	1.73916	1.11464e-08	2.28e-06
PEBP1	1.82504	1.12154e-08	2.28e-06
FCGR3B	3.54569	1.12175e-08	2.28e-06
MDP1 /// NEDD8-MDP1	1.57544	1.14239e-08	2.31166e-06
HEXA	1.63476	1.15346e-08	2.31166e-06
H3F3A /// H3F3B /// MIR4738	1.55846	1.15424e-08	2.31166e-06
ARL6IP4	1.36809	1.1681e-08	2.33088e-06
ADSL	1.38973	1.17646e-08	2.33902e-06
ANP32A	2.20097	1.18402e-08	2.34552e-06
TTLL1	1.57845	1.19039e-08	2.34962e-06
RPS4X	1.16132	1.21706e-08	2.38504e-06
SNORA29 /// TCP1	1.88858	1.22299e-08	2.38811e-06
PSMB10	1.62327	1.23696e-08	2.39767e-06
EXOSC4	1.71778	1.24104e-08	2.39767e-06
ID1	2.26192	1.27052e-08	2.42436e-06
RNF113A	1.44039	1.27137e-08	2.42436e-06
EDF1	1.61339	1.27259e-08	2.42436e-06
SERPINA1	2.53332	1.28344e-08	2.4281e-06
GNB2L1 /// SNORD95 /// SNORD96A	1.6903	1.30017e-08	2.45126e-06
CALM1 /// CALM2 /// CALM3	1.82676	1.31121e-08	2.45603e-06
RANBP3	1.6755	1.32362e-08	2.45603e-06
ERP29	1.67179	1.32381e-08	2.45603e-06
EIF3B	1.39354	1.32467e-08	2.45603e-06
POLR2E	1.71384	1.32515e-08	2.45603e-06
SNRPN /// SNURF	1.64288	1.36577e-08	2.50378e-06
COPRS	1.80558	1.36924e-08	2.50378e-06
HLA-DQB1 /// HLA-DRB1 /// HLA-DRB4 /// HLA-DRB5 /// LOC100996809 /// LOC101060835	2.01953	1.3906e-08	2.53436e-06
FAM3A	1.5113	1.42783e-08	2.59357e-06
GPKOW	1.28667	1.44946e-08	2.62415e-06
BTG2	1.90025	1.47505e-08	2.64023e-06
HLA-DRB1 /// HLA-DRB4 /// LOC100996809	1.78185	1.47766e-08	2.64023e-06
BLOC1S1	1.73838	1.49602e-08	2.66432e-06
GPX4	1.95134	1.50883e-08	2.66974e-06
ATOH8	1.54243	1.53002e-08	2.69481e-06
RNH1	1.90255	1.53285e-08	2.69481e-06
ODF3B	1.80197	1.55418e-08	2.72355e-06
PARL	1.28982	1.55991e-08	2.72485e-06
LINC01140	1.72696	1.57191e-08	2.73558e-06
DNAJC30	1.63616	1.58937e-08	2.74996e-06
CXCR2	3.32276	1.61953e-08	2.79331e-06
PUF60	1.67513	1.67547e-08	2.8807e-06
PDXK	1.69925	1.6815e-08	2.88201e-06
B4GALT1	1.86862	1.70807e-08	2.91566e-06
MIR4680 /// PDCD4	1.54362	1.7118e-08	2.91566e-06
SLC25A29	1.44935	1.73832e-08	2.9413e-06
RPS21	1.41404	1.73949e-08	2.9413e-06
RPL30	1.39541	1.74299e-08	2.9413e-06
RPN2	1.46298	1.76552e-08	2.97015e-06
SF3A2	1.68428	1.78754e-08	2.99796e-06
RPL13A /// SNORD32A /// SNORD33 /// SNORD34 /// SNORD35A	1.62306	1.82046e-08	3.04297e-06
SEC24D	1.77084	1.82946e-08	3.04297e-06
SARS	1.57079	1.84954e-08	3.06435e-06
H2AFV	1.70758	1.86564e-08	3.08168e-06
C1QC	2.57107	1.90163e-08	3.12846e-06
HSPA4	1.57528	1.91261e-08	3.12846e-06
INO80E	1.33156	1.91502e-08	3.12846e-06
AP2S1	1.37955	1.95116e-08	3.16557e-06
CLTA	1.73693	1.98439e-08	3.20996e-06
C11orf83	1.47864	2.03448e-08	3.24954e-06
FIBP	1.78904	2.03858e-08	3.24954e-06
EMR2	2.51907	2.06159e-08	3.27667e-06
PHB	1.67315	2.07716e-08	3.29184e-06
MS4A6A	2.18968	2.08596e-08	3.29623e-06
GPR171	2.21492	2.09835e-08	3.30626e-06
NAIP	2.18614	2.11128e-08	3.31301e-06
BTG1	2.29301	2.11475e-08	3.31301e-06
ACD	1.46897	2.12506e-08	3.31964e-06
RASIP1	1.92357	2.13937e-08	3.3289e-06
NDRG1	1.96578	2.14513e-08	3.3289e-06
UQCRC1	2.06885	2.14925e-08	3.3289e-06
C11orf49	1.64381	2.2295e-08	3.42426e-06
C5AR1	2.46066	2.2296e-08	3.42426e-06
GMDS	1.91928	2.24365e-08	3.43618e-06
GAPDH	1.23664	2.26311e-08	3.44637e-06
WDR34	1.50679	2.2635e-08	3.44637e-06
CHMP2A	1.81731	2.27341e-08	3.44637e-06
PTPRCAP	1.89295	2.29443e-08	3.44637e-06
BOLA2 /// LOC101060386 /// LOC101060596 /// LOC101060604 /// LOC102723773 /// LOC613037 /// NPIPA5 /// NPIPB4 /// NPIPB5 /// SLC7A5P1 /// SMG1 /// SMG1P1 /// SMG1P2 /// SMG1P3 /// SMG1P5 /// SMG1P7	1.78228	2.32113e-08	3.47693e-06
U2AF1	1.53193	2.3366e-08	3.48233e-06
KRTCAP2	1.91142	2.35007e-08	3.49157e-06
GRWD1	1.63181	2.36525e-08	3.49514e-06
MED16	1.64107	2.39076e-08	3.5229e-06
SEC24C	1.55894	2.39693e-08	3.5229e-06
ITGB2	1.52481	2.41295e-08	3.53365e-06
SLC35D2	1.5519	2.41716e-08	3.53365e-06
PSMC4	1.61511	2.44492e-08	3.5647e-06
SEC61A1	1.52055	2.46267e-08	3.58102e-06
PEA15	1.30717	2.47051e-08	3.58289e-06
TIMP2	1.62763	2.5307e-08	3.66048e-06
VAMP3	1.79863	2.55851e-08	3.68123e-06
SHISA5	1.62803	2.57193e-08	3.69033e-06
PRPF19	1.42899	2.5839e-08	3.69033e-06
CUEDC2	1.80977	2.58934e-08	3.69033e-06
MZT2A /// MZT2B /// PHGDH	1.63283	2.59183e-08	3.69033e-06
C15orf32	1.41746	2.59949e-08	3.69162e-06
PFDN1	1.94716	2.63504e-08	3.71317e-06
AIF1	1.71111	2.67051e-08	3.75348e-06
SGCA	1.69926	2.6856e-08	3.75709e-06
THAP7	1.41095	2.6873e-08	3.75709e-06
C9orf16	1.9887	2.6937e-08	3.75709e-06
TUBGCP2	1.35884	2.72155e-08	3.77599e-06
SLC25A6	2.06315	2.72797e-08	3.77599e-06
IFI27L2	1.59235	2.74623e-08	3.79168e-06
CAPZB	1.72899	2.80461e-08	3.86252e-06
TEX264	1.31804	2.81995e-08	3.87317e-06
IFITM2	1.55782	2.83571e-08	3.87317e-06
KLHDC4	1.39608	2.83909e-08	3.87317e-06
C11orf73	1.35552	2.84068e-08	3.87317e-06
C19orf54	1.44019	2.84962e-08	3.8757e-06
CDC42EP4	1.53733	2.89451e-08	3.92698e-06
PIAS1	1.82202	2.90353e-08	3.92947e-06
THRA	1.68186	2.95705e-08	3.97166e-06
EMD	1.39616	2.96029e-08	3.97166e-06
SNUPN	1.35931	3.043e-08	4.06787e-06
B4GALT3	1.35008	3.05995e-08	4.08025e-06
LOC101928916 /// NNMT	2.41094	3.06986e-08	4.08025e-06
TNFSF12 /// TNFSF12-TNFSF13	1.22877	3.07928e-08	4.08025e-06
TNS1	1.43454	3.09088e-08	4.08025e-06
GNB2	2.4451	3.09132e-08	4.08025e-06
RNU86 /// RPL3 /// SNORD83B	2.25184	3.09704e-08	4.08025e-06
STX10	1.6735	3.10988e-08	4.08732e-06
DBNL /// MIR6837	1.99952	3.12073e-08	4.09175e-06
TCF15	1.27582	3.13902e-08	4.10589e-06
CYBA	2.4516	3.153e-08	4.11225e-06
ATOX1	1.62613	3.15893e-08	4.11225e-06
EIF2AK1	1.6208	3.16654e-08	4.11236e-06
DDX41	1.70698	3.23333e-08	4.18915e-06
C19orf70	2.05891	3.2688e-08	4.22357e-06
TRMT5	1.64285	3.27534e-08	4.22357e-06
LINC00152 /// LOC101930489 /// MIR4435-1HG	2.19777	3.29592e-08	4.24011e-06
SNRPD2	1.59999	3.31456e-08	4.25408e-06
OTUD7B	1.50794	3.34678e-08	4.28074e-06
SZRD1	1.49961	3.35099e-08	4.28074e-06
FTH1	2.10174	3.37113e-08	4.29642e-06
TIMM44	1.45247	3.43054e-08	4.34337e-06
TUBA1C	1.33992	3.43536e-08	4.34337e-06
RPL14	1.61064	3.44128e-08	4.34337e-06
C1orf54	1.92575	3.44768e-08	4.34337e-06
TENC1	1.41123	3.49895e-08	4.39782e-06
SART1	1.3887	3.55309e-08	4.4485e-06
PSMC3	2.04705	3.55554e-08	4.4485e-06
AP001462.6	1.55767	3.57051e-08	4.45424e-06
MT2A	2.12085	3.58115e-08	4.45424e-06
LMO4	1.94465	3.58457e-08	4.45424e-06
HINFP	1.63161	3.60152e-08	4.46298e-06
EIF4EBP1	1.83642	3.61609e-08	4.46298e-06
GLB1 /// TMPPE	1.56838	3.62927e-08	4.46348e-06
ZDHHC21	1.43186	3.63846e-08	4.46348e-06
STYXL1	1.24579	3.64099e-08	4.46348e-06
HLA-DRA	2.86579	3.65839e-08	4.46548e-06
CDK5RAP3	1.54558	3.65896e-08	4.46548e-06
C12orf49	1.51579	3.70885e-08	4.49263e-06
TLR2	1.80712	3.70903e-08	4.49263e-06
ARRB1	1.48279	3.71227e-08	4.49263e-06
NFIB	1.73945	3.71407e-08	4.49263e-06
SLC31A1	1.4877	3.72905e-08	4.49545e-06
NDUFA11	2.08526	3.74452e-08	4.49545e-06
LPHN1	1.60714	3.74929e-08	4.49545e-06
KCNJ15	2.37378	3.81672e-08	4.56628e-06
SDF4	1.66164	3.88017e-08	4.60166e-06
RNASE1	2.25346	3.88283e-08	4.60166e-06
HTR7	1.52105	3.88327e-08	4.60166e-06
MLST8	1.44742	3.89495e-08	4.60166e-06
RRBP1	1.61505	3.90186e-08	4.60166e-06
FAHD2A	1.93135	3.9052e-08	4.60166e-06
ZFAS1	1.54365	3.93065e-08	4.60904e-06
MTMR11	1.4917	3.93084e-08	4.60904e-06
ATRIP /// TREX1	1.33586	3.94165e-08	4.60904e-06
ICAM2	1.40637	3.94518e-08	4.60904e-06
PITPNA	1.75463	3.96967e-08	4.62776e-06
TSEN54	1.5768	4.00249e-08	4.65421e-06
BLOC1S5-TXNDC5 /// TXNDC5	1.90926	4.02179e-08	4.65477e-06
IGFLR1	1.78181	4.04684e-08	4.66795e-06
RER1	1.3689	4.06593e-08	4.6801e-06
GTF2F1	1.5448	4.07888e-08	4.68514e-06
COTL1	2.0232	4.14191e-08	4.73769e-06
IDH3B	1.41828	4.14196e-08	4.73769e-06
MIR4723 /// TMEM199	1.79642	4.15567e-08	4.74345e-06
CYHR1	1.82448	4.20098e-08	4.76411e-06
USP4	1.59029	4.20817e-08	4.76411e-06
GPSM3	1.83394	4.20863e-08	4.76411e-06
PSMC1	1.26826	4.25539e-08	4.80433e-06
C5orf56	1.41666	4.26173e-08	4.80433e-06
RBPMS	1.63143	4.27452e-08	4.80699e-06
IPO4 /// TM9SF1	1.69958	4.28167e-08	4.80699e-06
TSR3	1.76598	4.32669e-08	4.84471e-06
STXBP1	1.61628	4.35427e-08	4.85856e-06
MRPL41	2.03174	4.40828e-08	4.89883e-06
PHPT1	1.40665	4.42507e-08	4.90752e-06
SLC6A8	1.81766	4.48298e-08	4.95165e-06
STAG2	2.09296	4.50291e-08	4.96117e-06
EIF2S1	2.02051	4.50974e-08	4.96117e-06
TCIRG1	1.61159	4.53865e-08	4.98294e-06
PPP1R3E	1.34642	4.55115e-08	4.98666e-06
LOC101928521	1.25372	4.58961e-08	5.01874e-06
STAG3L2 /// STAG3L3 /// TRIM73	1.63395	4.61546e-08	5.03693e-06
MIEN1	1.39905	4.63337e-08	5.04641e-06
DDX23	1.60053	4.66303e-08	5.06862e-06
BRI3	1.82068	4.73036e-08	5.12143e-06
ZNF514	1.66698	4.76396e-08	5.14762e-06
RPL38	1.26574	4.78161e-08	5.1565e-06
SRSF5	1.52156	4.80074e-08	5.16488e-06
SF3A3	1.60153	4.81167e-08	5.16488e-06
NT5DC4	2.10933	4.81772e-08	5.16488e-06
CSRP1	2.14099	4.84048e-08	5.17636e-06
C12orf57	1.93585	4.85631e-08	5.17636e-06
DDAH2	1.45506	4.85683e-08	5.17636e-06
RABAC1	2.18154	4.87846e-08	5.1893e-06
TCN2	1.62839	4.93399e-08	5.23139e-06
RALGDS	1.65315	4.93806e-08	5.23139e-06
CLEC4E	1.69849	4.96102e-08	5.23139e-06
GGTA1P	1.9993	4.97183e-08	5.23139e-06
HMBOX1	1.3554	4.98432e-08	5.23139e-06
ST13	1.69744	4.98717e-08	5.23139e-06
ADD1	1.27855	4.99458e-08	5.23139e-06
CLPTM1L	1.28806	5.01059e-08	5.23813e-06
MIR6513 /// TMBIM1	1.53222	5.02689e-08	5.24514e-06
ZCCHC14	1.42952	5.04113e-08	5.24997e-06
NSFL1C	1.31903	5.09397e-08	5.29492e-06
YTHDF1	1.51488	5.11926e-08	5.30106e-06
DTX3	1.5572	5.14455e-08	5.31529e-06
ERGIC3	1.70504	5.16217e-08	5.31529e-06
COPZ2	1.72811	5.1916e-08	5.33554e-06
PSAP	1.35958	5.21531e-08	5.33715e-06
RCN3	2.10566	5.21871e-08	5.33715e-06
SLC25A5	1.85649	5.22245e-08	5.33715e-06
MPST	1.236	5.2642e-08	5.35978e-06
C19orf43	1.62467	5.28298e-08	5.36891e-06
DMAP1	1.22641	5.34534e-08	5.4165e-06
DAPK3 /// MIR637	3.20138	5.35895e-08	5.4165e-06
CRIP1	2.27156	5.41134e-08	5.45877e-06
LOC101930075 /// LOC102724993 /// NPIPA1 /// NPIPA2 /// NPIPA3 /// NPIPA5 /// NPIPA7 /// NPIPA8 /// PKD1P1	1.18798	5.47447e-08	5.4881e-06
PRKD2	1.56325	5.48057e-08	5.4881e-06
PTP4A2	2.19573	5.4949e-08	5.49239e-06
CKS1B	1.6971	5.59573e-08	5.56341e-06
NAPRT	1.51026	5.61286e-08	5.56341e-06
PDIA3	2.12285	5.61963e-08	5.56341e-06
ZBTB48	1.46801	5.62103e-08	5.56341e-06
VNN2	2.62464	5.64584e-08	5.57195e-06
CTDSP2	1.84706	5.7325e-08	5.64729e-06
PRPF31	2.01716	5.79489e-08	5.69467e-06
METTL9	1.45796	5.81184e-08	5.69467e-06
LOC100506472	1.54737	5.8462e-08	5.7156e-06
FKBP11	2.13753	5.85411e-08	5.7156e-06
SELPLG	1.7693	5.88537e-08	5.73588e-06
RPL9	1.11122	5.92756e-08	5.76494e-06
LCN12	1.69286	5.93628e-08	5.76494e-06
PDCD6	1.75574	5.94951e-08	5.76755e-06
APITD1 /// APITD1-CORT	1.66388	5.99613e-08	5.7922e-06
ABHD14B	1.65953	6.02506e-08	5.80358e-06
FOXO3	1.65774	6.02914e-08	5.80358e-06
HFE	2.06293	6.05926e-08	5.82232e-06
KDM4B	1.98896	6.07576e-08	5.82794e-06
DTNBP1	1.47085	6.09005e-08	5.83141e-06
DPM2	1.4909	6.12301e-08	5.85272e-06
WDR83OS	1.21515	6.1405e-08	5.8592e-06
MTCH1	1.96466	6.18185e-08	5.88043e-06
SEC14L1	1.56701	6.18765e-08	5.88043e-06
TUBA1B	1.32574	6.19502e-08	5.88043e-06
SYNRG	1.58442	6.41863e-08	6.07161e-06
APOL2	1.43416	6.5044e-08	6.12097e-06
TRAPPC5	1.85672	6.52322e-08	6.12813e-06
PLAC9	1.86127	6.54039e-08	6.13372e-06
IGFBP6	2.39229	6.60729e-08	6.16105e-06
CD74	2.3662	6.61655e-08	6.16105e-06
PGAM5	2.12516	6.62587e-08	6.16105e-06
C19orf60	1.41394	6.72319e-08	6.21323e-06
MKNK2	1.79582	6.74468e-08	6.21323e-06
TUSC2	1.26691	6.83333e-08	6.24812e-06
TNKS	1.82651	6.8382e-08	6.24812e-06
CD47	1.75676	6.84522e-08	6.24812e-06
OOSP2	1.93767	6.91034e-08	6.28657e-06
SCNM1 /// TNFAIP8L2-SCNM1	1.53323	6.92553e-08	6.28993e-06
ZBTB7A	2.0266	6.95558e-08	6.30674e-06
LOC101060363 /// PPIA	1.14498	7.02184e-08	6.34791e-06
C16orf13	1.679	7.02421e-08	6.34791e-06
GAS5 /// SNORD44 /// SNORD47 /// SNORD74 /// SNORD76 /// SNORD77 /// SNORD79 /// SNORD80 /// SNORD81	1.47861	7.08156e-08	6.36888e-06
POLD2	1.55747	7.08236e-08	6.36888e-06
SSSCA1	1.30525	7.11954e-08	6.38865e-06
PSMG3	1.72501	7.16954e-08	6.40434e-06
FAM46D	1.26923	7.18036e-08	6.40434e-06
MRPL2	1.74707	7.22259e-08	6.42907e-06
AHCY	1.59597	7.2316e-08	6.42907e-06
PIK3R5	1.61991	7.26967e-08	6.44197e-06
HLA-C	1.75813	7.32595e-08	6.47205e-06
ALDOA	1.21483	7.33381e-08	6.47205e-06
PSMB8-AS1	1.60564	7.33914e-08	6.47205e-06
PELO	1.28273	7.37408e-08	6.47416e-06
FCGR2A	2.22636	7.37957e-08	6.47416e-06
PURA	1.66778	7.39409e-08	6.47416e-06
GRHPR	1.34944	7.40073e-08	6.47416e-06
VSIG4	2.1414	7.42553e-08	6.48291e-06
ATXN7L3B	1.90688	7.44991e-08	6.48604e-06
MAP1LC3A	1.7127	7.47254e-08	6.49364e-06
SERPINB1	1.68399	7.49426e-08	6.49364e-06
RPSA /// RPSAP19 /// RPSAP58 /// RPSAP9 /// SNORA6 /// SNORA62	1.99983	7.51693e-08	6.50298e-06
EVA1C	1.3579	7.53737e-08	6.50445e-06
CTDP1	1.7142	7.5541e-08	6.50445e-06
CTSZ	2.36288	7.55433e-08	6.50445e-06
PTPMT1	1.59405	7.62855e-08	6.53994e-06
EWSR1	1.96627	7.63539e-08	6.53994e-06
BCL2A1	2.9808	7.6397e-08	6.53994e-06
ANXA2	1.19779	7.6569e-08	6.53994e-06
EXOC3	1.42353	7.68801e-08	6.54738e-06
CCDC97	1.52222	7.72662e-08	6.56154e-06
ABCC3	1.55301	7.76464e-08	6.58189e-06
LOC440117	1.31435	7.82523e-08	6.62298e-06
ZFYVE21	1.12668	7.88232e-08	6.63401e-06
FRZB	1.98154	7.90062e-08	6.63401e-06
IL7R	1.85799	7.91465e-08	6.63401e-06
BOP1 /// MIR7112	1.54991	7.91499e-08	6.63401e-06
NCOA1	1.35547	7.93101e-08	6.63401e-06
OAZ1	1.23419	7.93483e-08	6.63401e-06
MRPL9	1.684	7.93533e-08	6.63401e-06
LOC101929910 /// LOC613037 /// NPIPA5 /// NPIPB3 /// NPIPB4 /// NPIPB5	1.43324	7.96915e-08	6.65211e-06
CNIH4	1.66381	7.99683e-08	6.66071e-06
ABCC1	2.2345	8.01267e-08	6.66071e-06
MAD2L2	1.85743	8.08444e-08	6.70739e-06
FBXW7	1.54922	8.16309e-08	6.76238e-06
FAM65B	1.92741	8.18755e-08	6.77064e-06
RNF125	2.10766	8.19783e-08	6.77064e-06
RP5-882O7.1	1.01457	8.31011e-08	6.8427e-06
ZDHHC2	1.57093	8.32383e-08	6.84369e-06
WASH1 /// WASH2P	1.3004	8.36353e-08	6.85562e-06
TNFSF13	1.61049	8.37596e-08	6.85562e-06
POLR2J	1.53238	8.4155e-08	6.86032e-06
RAN	1.17292	8.42152e-08	6.86032e-06
TGFB1	2.18134	8.42938e-08	6.86032e-06
WWP2	1.51927	8.44437e-08	6.86032e-06
PTCHD2	1.9731	8.45641e-08	6.86032e-06
IFI6	2.27068	8.45699e-08	6.86032e-06
DCAF7	1.37092	8.47622e-08	6.86573e-06
PIH1D1	1.4231	8.50403e-08	6.87807e-06
CHMP4A /// TM9SF1	1.44136	8.52247e-08	6.88281e-06
MBD6	1.20421	8.57549e-08	6.90664e-06
ZC3HAV1	1.52183	8.58892e-08	6.90664e-06
CRTAP	1.48646	8.60756e-08	6.90664e-06
RPL7A /// SNORD24 /// SNORD36A /// SNORD36B	1.02852	8.6169e-08	6.90664e-06
DENND6B	1.45162	8.62565e-08	6.90664e-06
C6orf226	1.37058	8.6374e-08	6.90664e-06
SPCS2	1.73907	8.65178e-08	6.90664e-06
TAF10	1.34913	8.65303e-08	6.90664e-06
DGKA	1.44631	8.7496e-08	6.97354e-06
PMS2P1	1.47629	8.7659e-08	6.97636e-06
LOC100288778 /// LOC101930154 /// LOC102723897 /// MIR6859-1 /// MIR6859-2 /// WASH1 /// WASH2P /// WASH3P /// WASH7P	1.09193	8.84616e-08	7.03e-06
PLIN2	1.52578	8.86968e-08	7.03846e-06
RP4-595K12.1	1.577	8.88724e-08	7.04217e-06
ECHS1	2.31987	8.93638e-08	7.07086e-06
TPI1	1.84906	8.97147e-08	7.07323e-06
PCDH11X /// PCDH11Y	1.11597	8.97818e-08	7.07323e-06
PICK1	1.70317	9.02587e-08	7.0938e-06
IMP4	1.36503	9.03024e-08	7.0938e-06
MICAL2	2.01689	9.04458e-08	7.09487e-06
PFDN5	1.38621	9.05951e-08	7.0964e-06
ALG9	1.345	9.07816e-08	7.10083e-06
CXorf56	1.21906	9.1134e-08	7.11822e-06
POP4	1.736	9.18259e-08	7.1599e-06
RPS17	1.066	9.19296e-08	7.1599e-06
PHF21A	1.08657	9.24709e-08	7.19181e-06
RRP7A	1.37996	9.27241e-08	7.20127e-06
C6orf106	1.52791	9.39533e-08	7.27226e-06
KLF9	1.39236	9.40373e-08	7.27226e-06
PRR12	1.87443	9.50861e-08	7.34299e-06
VEGFB	1.5166	9.59711e-08	7.39045e-06
AP2A2	1.36283	9.61597e-08	7.39456e-06
CLEC10A	2.04672	9.70717e-08	7.44605e-06
UBTF	1.2805	9.71017e-08	7.44605e-06
GUK1	2.08456	9.73573e-08	7.4552e-06
ECSCR	1.49132	9.78865e-08	7.48041e-06
ECH1	1.42595	9.91681e-08	7.56209e-06
PLXNA2	1.44653	9.94692e-08	7.57448e-06
ISG20L2	1.45463	9.99045e-08	7.59705e-06
OR7E111P /// OR7E111P	1.85905	1.00065e-07	7.59866e-06
SMARCA4	1.13244	1.00688e-07	7.63536e-06
RGS10	1.92937	1.00853e-07	7.63732e-06
MRPS6	2.30921	1.01123e-07	7.64713e-06
UXT	1.4943	1.01463e-07	7.66231e-06
NME3	1.27116	1.02883e-07	7.75823e-06
MGLL	1.59546	1.03255e-07	7.75823e-06
ARPC1B	2.07172	1.0407e-07	7.75823e-06
JMJD6	1.30746	1.04169e-07	7.75823e-06
HINT2	1.55252	1.04312e-07	7.75823e-06
BICD1	1.78159	1.04329e-07	7.75823e-06
IFITM3	1.60584	1.04449e-07	7.75823e-06
ZKSCAN1	1.47204	1.04499e-07	7.75823e-06
TALDO1	1.32798	1.04579e-07	7.75823e-06
AP2M1	1.44988	1.0472e-07	7.75823e-06
MYL5	1.52015	1.05082e-07	7.76783e-06
ANKRD11	1.17097	1.05204e-07	7.76783e-06
ZFP36L2	1.97145	1.05276e-07	7.76783e-06
TRIM66	1.36132	1.05713e-07	7.78959e-06
TUBB2A	1.89027	1.06458e-07	7.82815e-06
TCEA2	1.38196	1.06568e-07	7.82815e-06
LINC01420	1.53267	1.06666e-07	7.82815e-06
CYSTM1	1.65898	1.06887e-07	7.82958e-06
ERGIC1	2.00746	1.07176e-07	7.82958e-06
HDLBP	1.03599	1.07242e-07	7.82958e-06
CKLF	1.84895	1.07341e-07	7.82958e-06
FGD2	1.62431	1.07489e-07	7.82958e-06
HLA-DQB1 /// HLA-DRB1 /// HLA-DRB3 /// HLA-DRB4 /// LOC100996809 /// LOC101060835	2.46994	1.07545e-07	7.82958e-06
GAMT	1.75012	1.07815e-07	7.83162e-06
ADCK4	1.36938	1.08019e-07	7.83162e-06
OCEL1	1.46512	1.08135e-07	7.83162e-06
SMAD2	1.36361	1.08146e-07	7.83162e-06
EEF2	1.97438	1.08757e-07	7.85136e-06
GADD45B	1.91277	1.08849e-07	7.85136e-06
CCDC107	1.36147	1.10751e-07	7.96753e-06
FBXO16 /// ZNF395	1.32763	1.11773e-07	8.01475e-06
NT5C3B	1.74358	1.11821e-07	8.01475e-06
MAP3K3	1.68289	1.11847e-07	8.01475e-06
MED25	1.90598	1.12306e-07	8.02582e-06
KCNIP3	1.42414	1.12503e-07	8.02582e-06
GNPTG	1.50538	1.1251e-07	8.02582e-06
NAA38	1.36742	1.12589e-07	8.02582e-06
LOC101928717 /// SLC19A1	1.46562	1.13315e-07	8.05656e-06
SLC38A10	1.43969	1.14358e-07	8.12014e-06
RPL10A	1.44049	1.15491e-07	8.18234e-06
PHKG2	1.67127	1.15533e-07	8.18234e-06
POLR2I	1.63342	1.16549e-07	8.24364e-06
ADRM1	1.41089	1.16965e-07	8.26235e-06
UCK1	1.45447	1.17329e-07	8.27737e-06
CDK5RAP1	1.2686	1.1756e-07	8.28156e-06
FTSJ1	1.58578	1.17691e-07	8.28156e-06
TNIP1	1.44995	1.18176e-07	8.29434e-06
RPUSD3	1.4633	1.18773e-07	8.31953e-06
TSPAN15	2.28663	1.1884e-07	8.31953e-06
CS	1.29159	1.19732e-07	8.35221e-06
NFKBIB	1.53117	1.19937e-07	8.35221e-06
LST1	2.14537	1.2007e-07	8.35221e-06
SH2B2	1.69004	1.20529e-07	8.35798e-06
ACTR1B	1.36672	1.20727e-07	8.35798e-06
HUWE1	0.92994	1.20765e-07	8.35798e-06
RCL1	1.50511	1.21093e-07	8.37011e-06
C10orf54	1.49673	1.21273e-07	8.37194e-06
DLGAP4	1.48984	1.21446e-07	8.37335e-06
IL17RC	1.93173	1.21799e-07	8.38348e-06
H6PD	1.14954	1.219e-07	8.38348e-06
R3HCC1L	1.29184	1.22416e-07	8.40841e-06
HMGA2	0.958819	1.22708e-07	8.41083e-06
IP6K2	1.67052	1.22793e-07	8.41083e-06
RP11-399E6.1	1.73388	1.23009e-07	8.41083e-06
AMMECR1	1.71134	1.23067e-07	8.41083e-06
GRN	1.76343	1.23298e-07	8.41611e-06
MDH2	1.44296	1.23674e-07	8.42444e-06
FBXW5	1.70225	1.23728e-07	8.42444e-06
GSPT1	1.55327	1.24105e-07	8.43e-06
RP3-508I15.21	1.32125	1.24426e-07	8.43e-06
RASD1	2.56788	1.24426e-07	8.43e-06
AOAH	1.79792	1.24735e-07	8.44046e-06
RUVBL2	1.68637	1.25063e-07	8.44397e-06
CTNNBL1	1.48747	1.25096e-07	8.44397e-06
CD2BP2	1.546	1.25644e-07	8.46836e-06
VPS28	1.76115	1.25767e-07	8.46836e-06
SCUBE2	1.93544	1.25951e-07	8.4703e-06
MIR4746 /// UBXN6	1.48262	1.26537e-07	8.48883e-06
UBA52	1.39219	1.27331e-07	8.52119e-06
CLUH	1.34804	1.27931e-07	8.55092e-06
SEL1L3	1.3541	1.28113e-07	8.55258e-06
ARHGDIB	2.36938	1.28341e-07	8.55736e-06
SLC11A2	2.32819	1.28997e-07	8.58529e-06
NARF	1.15664	1.29074e-07	8.58529e-06
GNB1	1.68473	1.29454e-07	8.60011e-06
C17orf70	1.54612	1.29671e-07	8.60411e-06
HCFC1R1	1.6152	1.3e-07	8.61549e-06
MRPL43	1.80008	1.30404e-07	8.6318e-06
FAM46A	1.40322	1.30953e-07	8.65763e-06
SMOC1	1.5012	1.31249e-07	8.6667e-06
MINOS1-NBL1 /// NBL1	1.72668	1.32389e-07	8.73148e-06
GSDMD	1.85308	1.32789e-07	8.74493e-06
ING4	1.5304	1.32913e-07	8.74493e-06
RANGRF	1.44478	1.33395e-07	8.76606e-06
LYRM4	1.26008	1.34589e-07	8.82185e-06
GALT	1.25841	1.34728e-07	8.82185e-06
MIR4784 /// MZT2A /// MZT2B	1.43294	1.34931e-07	8.82458e-06
CCDC159	1.35573	1.35405e-07	8.84502e-06
APBB2	1.86687	1.35911e-07	8.86748e-06
A1BG	1.4276	1.36418e-07	8.8729e-06
ELOVL1 /// MIR6734	1.56159	1.36424e-07	8.8729e-06
GLUL	2.93785	1.36481e-07	8.8729e-06
WDR46	1.57875	1.36851e-07	8.88162e-06
SOGA1	1.25554	1.3694e-07	8.88162e-06
TOX	1.30644	1.37909e-07	8.93002e-06
PTPRG	1.82174	1.38013e-07	8.93002e-06
NUTF2 /// NUTF2P4	2.9944	1.38364e-07	8.94212e-06
PITPNC1	1.49672	1.38621e-07	8.94821e-06
HYPK /// MIR1282 /// SERF2 /// SERF2-C15ORF63	1.45314	1.39321e-07	8.98277e-06
TSPAN4	2.02445	1.39852e-07	9.0064e-06
CLEC14A	1.58793	1.41106e-07	9.07643e-06
C19orf10	2.05005	1.41636e-07	9.09979e-06
OBFC1	1.61505	1.43052e-07	9.18004e-06
SRCRB4D	1.3372	1.43546e-07	9.20092e-06
MRTO4	1.73839	1.44645e-07	9.26053e-06
HLA-B	1.56434	1.45846e-07	9.29633e-06
TCEA3	1.36013	1.45885e-07	9.29633e-06
BC113958	1.68915	1.48145e-07	9.41842e-06
MPEG1	2.13199	1.48476e-07	9.42848e-06
MT1E	1.90334	1.49976e-07	9.51268e-06
LSM4	1.82843	1.50576e-07	9.51997e-06
WDR19	1.90309	1.50613e-07	9.51997e-06
ABCB11	2.05632	1.50836e-07	9.52306e-06
TMEM258	1.92762	1.516e-07	9.5512e-06
KIF13B	1.30647	1.51631e-07	9.5512e-06
SURF4	1.32891	1.52291e-07	9.58171e-06
RILP	2.14486	1.52637e-07	9.59243e-06
FXYD5	1.59658	1.53791e-07	9.64373e-06
RGCC	2.12702	1.53806e-07	9.64373e-06
MMAB	1.15219	1.55194e-07	9.67504e-06
H1F0	1.68975	1.55227e-07	9.67504e-06
PI4KA	1.43416	1.55313e-07	9.67504e-06
NELFCD	1.25669	1.55367e-07	9.67504e-06
TMEM50A	1.53204	1.56355e-07	9.70857e-06
C22orf46	1.41397	1.56616e-07	9.70857e-06
FBL	1.47954	1.57712e-07	9.76549e-06
EIF2B1	1.50894	1.58603e-07	9.80954e-06
ARRB2	1.7273	1.59105e-07	9.81898e-06
SDF2L1	1.47564	1.59115e-07	9.81898e-06
ATG13	1.51471	1.595e-07	9.83164e-06
MFSD12	1.4175	1.59769e-07	9.83715e-06
RP11-736K20.5	1.75772	1.60782e-07	9.86618e-06
TNPO3	1.35046	1.61043e-07	9.8711e-06
NME1-NME2 /// NME2	1.17675	1.63401e-07	9.986e-06
LOC101929857 /// SLX1A-SULT1A3 /// SLX1B-SULT1A4 /// SULT1A3 /// SULT1A4	1.3291	1.63465e-07	9.986e-06
HEBP1	1.08914	1.64127e-07	1.00041e-05
LOC100289283	1.44504	1.64317e-07	1.00045e-05
SLFNL1	1.09855	1.65892e-07	1.00779e-05
PIN1	1.202	1.66429e-07	1.00993e-05
MIR7110 /// PDIA5	1.69904	1.66802e-07	1.01004e-05
DPP7	1.38639	1.66816e-07	1.01004e-05
ARID5B	1.65206	1.6864e-07	1.01995e-05
TNFSF12-TNFSF13 /// TNFSF13	1.50818	1.69656e-07	1.02366e-05
SNRPA	1.53714	1.70333e-07	1.02366e-05
PLSCR2	1.33818	1.70525e-07	1.02366e-05
RPS27L	2.79835	1.70537e-07	1.02366e-05
CSF3R	2.23915	1.70563e-07	1.02366e-05
SPRY3	1.56585	1.72658e-07	1.03396e-05
DVL2	1.4453	1.73333e-07	1.03687e-05
CSTB	2.02173	1.74653e-07	1.0433e-05
SCAMP2	1.54165	1.7479e-07	1.0433e-05
RRAD	2.0726	1.75301e-07	1.04521e-05
RIN3	1.48527	1.76008e-07	1.04773e-05
SPIDR	1.81474	1.76228e-07	1.04773e-05
POLA2	1.34094	1.76298e-07	1.04773e-05
PELP1	1.61272	1.7737e-07	1.05001e-05
HGSNAT	1.75726	1.7739e-07	1.05001e-05
SAMD12	1.07808	1.7745e-07	1.05001e-05
SQRDL	1.64796	1.77777e-07	1.0508e-05
ABHD14A /// ACY1	1.60097	1.78419e-07	1.05216e-05
RGS3	1.5487	1.78511e-07	1.05216e-05
WDR61	1.63993	1.78583e-07	1.05216e-05
KAT2A	1.67177	1.78888e-07	1.05282e-05
BGLAP /// PMF1 /// PMF1-BGLAP	1.40676	1.79129e-07	1.05311e-05
TRAK1	1.27562	1.80353e-07	1.05802e-05
ANKRD35	1.39121	1.84223e-07	1.07842e-05
SPATA6	1.80266	1.84516e-07	1.07898e-05
NPLOC4	1.59319	1.84859e-07	1.07982e-05
ALDH3A2	1.32011	1.87393e-07	1.09082e-05
SIRPA	1.31864	1.8824e-07	1.09373e-05
CLASRP	1.33512	1.88656e-07	1.09383e-05
SPRY1	1.4719	1.92473e-07	1.11124e-05
MYLIP	1.11355	1.95669e-07	1.12638e-05
LGALS3	1.73457	1.95712e-07	1.12638e-05
OGG1	1.28155	1.96446e-07	1.12903e-05
RP5-1039K5.17	1.32523	1.97295e-07	1.13073e-05
FLII	1.41427	1.97937e-07	1.13322e-05
PSMD13	1.47355	1.98432e-07	1.13368e-05
MIR6883 /// PER1	1.59338	1.9892e-07	1.13527e-05
NKTR	1.45965	1.99204e-07	1.13527e-05
IL18BP	1.74561	1.99335e-07	1.13527e-05
CDKN1A	1.97396	1.99765e-07	1.13654e-05
CTPS1	1.55091	2.00253e-07	1.13743e-05
C21orf59	1.31819	2.00761e-07	1.13743e-05
ANGPTL2	1.39719	2.0149e-07	1.13743e-05
RNF152	1.09406	2.01641e-07	1.13743e-05
RBMS1	1.34088	2.02109e-07	1.13743e-05
COPS7A	1.53538	2.02158e-07	1.13743e-05
INPP5K	1.50438	2.02206e-07	1.13743e-05
LRWD1 /// MIR4467	1.20753	2.02236e-07	1.13743e-05
FAU	2.11144	2.02496e-07	1.13743e-05
ARFGAP2	1.2994	2.02626e-07	1.13743e-05
AAMP	1.30969	2.02847e-07	1.13751e-05
LOC101927112	1.02966	2.03341e-07	1.13818e-05
CFDP1	1.43909	2.03383e-07	1.13818e-05
MPG	1.72319	2.04121e-07	1.14114e-05
ISY1	1.52398	2.045e-07	1.14209e-05
TRMU	1.30188	2.05158e-07	1.14226e-05
DTD1	1.33165	2.05572e-07	1.1427e-05
LRRC32	1.75115	2.05784e-07	1.1427e-05
UBE2D2	1.43902	2.05863e-07	1.1427e-05
CCT4	1.43975	2.06186e-07	1.14333e-05
HLA-A	1.27776	2.06722e-07	1.14405e-05
POU5F1 /// POU5F1B /// POU5F1P3 /// POU5F1P4	1.67433	2.06892e-07	1.14405e-05
SASH1	1.41179	2.06944e-07	1.14405e-05
DPP3	1.57919	2.0722e-07	1.14418e-05
WBSCR22	1.74787	2.07387e-07	1.14418e-05
RNASET2	1.99558	2.07895e-07	1.14583e-05
UROD	1.4384	2.08564e-07	1.14836e-05
TRIM38	1.82309	2.09137e-07	1.15036e-05
YWHAH	1.16491	2.11e-07	1.15364e-05
NTHL1	1.49329	2.1222e-07	1.15916e-05
NUDC	1.47106	2.13627e-07	1.16441e-05
TIMM22	1.53516	2.14166e-07	1.16441e-05
MBD3	1.43347	2.1446e-07	1.16441e-05
SPTLC2	1.23121	2.15392e-07	1.16831e-05
CTNNBIP1	1.54674	2.15921e-07	1.16948e-05
DPT	1.94546	2.16036e-07	1.16948e-05
CELF2	1.60592	2.16567e-07	1.1712e-05
NARR /// RAB34	1.468	2.19487e-07	1.18449e-05
NRP1	1.62158	2.19766e-07	1.18449e-05
PSMB8	1.65799	2.2008e-07	1.18449e-05
LGALS1	2.09747	2.20109e-07	1.18449e-05
PTK2	1.6892	2.21175e-07	1.18906e-05
PNPLA4	1.54764	2.21684e-07	1.19063e-05
CXCL17	2.17924	2.23293e-07	1.19528e-05
RTCB	1.25339	2.2372e-07	1.19528e-05
CDKN2C	1.69025	2.23761e-07	1.19528e-05
PGAP3	1.46931	2.23993e-07	1.19528e-05
PLEKHG2	1.41414	2.24392e-07	1.19528e-05
TMEM129	1.40709	2.24557e-07	1.19528e-05
KIAA0100	1.38595	2.24576e-07	1.19528e-05
RAB13	1.78485	2.24883e-07	1.19528e-05
APBA3	1.47844	2.24956e-07	1.19528e-05
LINC00403	1.02406	2.25707e-07	1.19596e-05
NUDT22	1.41913	2.25911e-07	1.19596e-05
AFF4	1.6523	2.25958e-07	1.19596e-05
ERCC1	1.52761	2.28811e-07	1.20705e-05
SETD3	1.77213	2.29103e-07	1.20705e-05
BANF1	2.13252	2.2911e-07	1.20705e-05
RILPL2	1.61823	2.29544e-07	1.20705e-05
PFKL	1.42846	2.29598e-07	1.20705e-05
ITPK1	1.4875	2.30466e-07	1.21045e-05
CD97	1.61537	2.31293e-07	1.21362e-05
GLTSCR2 /// SNORD23	1.72898	2.3202e-07	1.21523e-05
ALG1	1.91144	2.32149e-07	1.21523e-05
DAD1	1.41571	2.32489e-07	1.21523e-05
S100P	2.02248	2.33185e-07	1.21669e-05
CTAG1A /// CTAG1B	1.82626	2.33225e-07	1.21669e-05
MAST4	1.065	2.33436e-07	1.21669e-05
PSME1	1.87407	2.34012e-07	1.21839e-05
PAOX	1.51029	2.35952e-07	1.22514e-05
TCF21	1.96169	2.36819e-07	1.22847e-05
ATP1B3	2.13124	2.40774e-07	1.24662e-05
MESDC2	1.30574	2.41428e-07	1.24882e-05
FTSJ3	1.28358	2.42197e-07	1.24981e-05
PSMB6	1.63831	2.42451e-07	1.24981e-05
RP11-560A15.4	1.60614	2.42533e-07	1.24981e-05
TMEM42	1.46053	2.43046e-07	1.24994e-05
TCF3	1.20409	2.4321e-07	1.24994e-05
BAX	1.96462	2.43244e-07	1.24994e-05
VILL	1.62221	2.45122e-07	1.25704e-05
TMEM171	2.01841	2.45239e-07	1.25704e-05
LIG1	1.57493	2.45315e-07	1.25704e-05
DCTN1	1.94127	2.45592e-07	1.25728e-05
DDX39A	1.29346	2.47038e-07	1.26065e-05
EIF3C /// EIF3CL	1.09241	2.47133e-07	1.26065e-05
SAC3D1	1.30836	2.47509e-07	1.26065e-05
RTFDC1	1.20899	2.47663e-07	1.26065e-05
CTSB	2.16089	2.47689e-07	1.26065e-05
ITGAM	1.99789	2.48045e-07	1.26065e-05
SEPW1	1.25103	2.48095e-07	1.26065e-05
TP53TG1	1.31013	2.48705e-07	1.26258e-05
GLIPR2	1.85743	2.49115e-07	1.26348e-05
RPL19	1.9536	2.5143e-07	1.27286e-05
STK10	1.61078	2.5209e-07	1.27461e-05
ARL16	1.33649	2.52241e-07	1.27461e-05
POP7	1.51711	2.52706e-07	1.2757e-05
CASP4	1.3682	2.53077e-07	1.2757e-05
C1orf162	1.95339	2.53477e-07	1.2757e-05
POLR3D	1.49347	2.53638e-07	1.2757e-05
LRRC75A-AS1 /// SNORD49A /// SNORD49B /// SNORD65	2.15042	2.53794e-07	1.2757e-05
NOP16	1.43094	2.54163e-07	1.2757e-05
MEA1	1.22781	2.54197e-07	1.2757e-05
TPD52L2	1.61087	2.54324e-07	1.2757e-05
MLLT10	1.59836	2.55335e-07	1.27746e-05
MOGS	1.55654	2.55652e-07	1.27746e-05
E4F1	1.39777	2.55865e-07	1.27746e-05
IL15RA	1.51311	2.55881e-07	1.27746e-05
PABPC1	1.26452	2.55922e-07	1.27746e-05
CHST14	1.34816	2.56077e-07	1.27746e-05
ARF1	1.32965	2.56743e-07	1.2779e-05
VAC14	1.51055	2.57051e-07	1.2779e-05
ARHGEF10	1.76394	2.57094e-07	1.2779e-05
LILRB3	1.52287	2.57227e-07	1.2779e-05
IFNAR2	1.61518	2.57891e-07	1.27951e-05
FLJ20021	1.25561	2.5815e-07	1.27957e-05
FAM98A	1.1695	2.59035e-07	1.28169e-05
RNASE6	2.10662	2.59646e-07	1.28294e-05
EXOC7	1.34366	2.60725e-07	1.28657e-05
ZNF274	1.42932	2.62037e-07	1.29182e-05
C9orf9	1.51564	2.62262e-07	1.29182e-05
TBC1D10A	1.61528	2.62836e-07	1.29348e-05
MAN1A2	1.28999	2.64053e-07	1.2983e-05
TCEB2	1.93409	2.64925e-07	1.29868e-05
PLP2	1.72722	2.64961e-07	1.29868e-05
BTN3A2	1.845	2.65064e-07	1.29868e-05
POLR1E	1.34299	2.65153e-07	1.29868e-05
CACNB1	1.45682	2.65318e-07	1.29868e-05
LOC100996517 /// LOC102724364 /// SEC22B	2.31787	2.65584e-07	1.29882e-05
RAB31	1.39999	2.66055e-07	1.29996e-05
VWF	2.12889	2.69001e-07	1.31201e-05
RP11-448A19.1	1.33946	2.71591e-07	1.32044e-05
GGA3	1.37772	2.71853e-07	1.32044e-05
CRELD2	1.56106	2.72552e-07	1.32225e-05
KLC1	1.54203	2.74511e-07	1.33057e-05
GPR56	1.35553	2.74998e-07	1.33175e-05
BET1L	1.64033	2.75416e-07	1.3326e-05
TSPO	1.76469	2.768e-07	1.33656e-05
RP11-338I21.1	1.36541	2.76899e-07	1.33656e-05
LOC101928806	1.55353	2.76967e-07	1.33656e-05
PTPN6	1.48633	2.80279e-07	1.35035e-05
SET	1.8672	2.81123e-07	1.35189e-05
WRAP73	1.26028	2.81134e-07	1.35189e-05
UBB	1.4435	2.8179e-07	1.35301e-05
APEX1	1.18947	2.81862e-07	1.35301e-05
C18orf8	1.25957	2.83206e-07	1.35827e-05
PID1	2.14245	2.83734e-07	1.35887e-05
TMEM204	1.79152	2.84077e-07	1.35887e-05
PSMB4	1.18119	2.85816e-07	1.366e-05
MXRA8	1.70421	2.86668e-07	1.3684e-05
FAM45A /// FAM45B	1.93708	2.87574e-07	1.37044e-05
POLR2F	1.47978	2.87749e-07	1.37044e-05
TCTN1	1.29067	2.88408e-07	1.37153e-05
CAV1	2.12859	2.88478e-07	1.37153e-05
NMT1	1.24407	2.89746e-07	1.37547e-05
PTDSS2	1.40561	2.8981e-07	1.37547e-05
YKT6	1.75145	2.90226e-07	1.37571e-05
PCGF2	1.37989	2.90366e-07	1.37571e-05
STK16	1.90237	2.91132e-07	1.37696e-05
RPS12	2.13801	2.92635e-07	1.38287e-05
C11orf31	1.33115	2.92993e-07	1.38293e-05
NR2C2AP	1.42486	2.93407e-07	1.38293e-05
RTN3	1.74511	2.93925e-07	1.38373e-05
RNF126	1.31172	2.94151e-07	1.38373e-05
ICAM3	1.48828	2.94703e-07	1.38373e-05
NSUN5P1 /// NSUN5P2	1.35484	2.94775e-07	1.38373e-05
GM2A	1.24397	2.94842e-07	1.38373e-05
SMIM4	1.45643	2.95509e-07	1.38437e-05
ABHD6	1.38957	2.95602e-07	1.38437e-05
CWH43	1.61634	2.97163e-07	1.38985e-05
AEBP1	1.96204	2.97996e-07	1.39256e-05
SLC1A5	1.63387	2.988e-07	1.39512e-05
JMJD8	1.59989	2.99579e-07	1.39757e-05
IFT43	1.5055	3.01323e-07	1.40451e-05
MIR6789 /// PLEKHJ1	1.29093	3.01819e-07	1.4054e-05
ZFHX3	1.58627	3.02028e-07	1.4054e-05
ATXN7L3	1.37609	3.04578e-07	1.41606e-05
SNF8	1.36412	3.05662e-07	1.41989e-05
MFGE8	1.9138	3.07151e-07	1.42559e-05
TMEM248	1.49039	3.08428e-07	1.42917e-05
NUCB1	1.56894	3.08444e-07	1.42917e-05
EEF1A1	1.01857	3.08815e-07	1.42958e-05
SURF1	1.2778	3.09055e-07	1.42958e-05
SYS1	1.29469	3.09939e-07	1.43245e-05
AUP1	1.42538	3.10725e-07	1.43487e-05
NUCKS1	1.87637	3.11891e-07	1.4389e-05
JTB	1.21536	3.12131e-07	1.4389e-05
BTBD6	1.54442	3.15003e-07	1.4481e-05
AGBL5	1.60576	3.15179e-07	1.4481e-05
DENR	1.5359	3.16026e-07	1.44997e-05
FNDC4	1.32304	3.16115e-07	1.44997e-05
PTGR2 /// ZNF410	1.34892	3.18328e-07	1.45587e-05
C1orf50	1.33637	3.18903e-07	1.45587e-05
SFXN4	1.23303	3.19157e-07	1.45587e-05
NLRP3	1.86262	3.19183e-07	1.45587e-05
ETFB	1.90848	3.21192e-07	1.46189e-05
FBXO18	1.38852	3.21341e-07	1.46189e-05
KAT5	1.54239	3.21389e-07	1.46189e-05
MMP24-AS1	1.4055	3.2173e-07	1.46223e-05
RNASEH1	1.41528	3.25309e-07	1.47463e-05
ARAP3	1.91169	3.25593e-07	1.47463e-05
ATP5D	1.38724	3.26016e-07	1.47463e-05
RAB8A	2.07553	3.26063e-07	1.47463e-05
PRDM4	1.56683	3.26078e-07	1.47463e-05
THOC5	1.46605	3.27321e-07	1.47903e-05
TUBA3C /// TUBA3D	1.65233	3.27755e-07	1.47977e-05
EHD4	1.55545	3.29392e-07	1.48593e-05
C1orf101	1.16699	3.29989e-07	1.4874e-05
CYTH2	1.3018	3.31085e-07	1.49111e-05
LHX8	0.97796	3.32882e-07	1.49797e-05
ORMDL2	1.44044	3.34199e-07	1.50136e-05
FMO3	1.88982	3.34228e-07	1.50136e-05
HCK	1.9213	3.3446e-07	1.50136e-05
IL18RAP	1.71228	3.3614e-07	1.50528e-05
IKBKG	1.53924	3.36159e-07	1.50528e-05
SERPINB6	1.185	3.36763e-07	1.50675e-05
AF007147	1.81387	3.37245e-07	1.50768e-05
LCMT1	1.46648	3.37871e-07	1.50924e-05
NHP2	1.58891	3.38819e-07	1.511e-05
RPL23 /// SNORA21	2.07525	3.40038e-07	1.51256e-05
FAM171A1	1.2722	3.40246e-07	1.51256e-05
LOC101927059	1.34408	3.40275e-07	1.51256e-05
LRRC28	1.49192	3.4666e-07	1.53969e-05
C8orf82	1.31865	3.47754e-07	1.5433e-05
PACSIN2	1.35442	3.50117e-07	1.55127e-05
KLHL26	1.31739	3.51981e-07	1.55446e-05
ZNF706	1.23601	3.52228e-07	1.55446e-05
DYNLRB1	1.28568	3.52544e-07	1.55446e-05
SZT2	1.33162	3.53243e-07	1.55629e-05
YWHAB	1.60048	3.53805e-07	1.55632e-05
SORT1	1.3845	3.53873e-07	1.55632e-05
DCTD	1.40143	3.54477e-07	1.55632e-05
ZYX	1.61665	3.54584e-07	1.55632e-05
IGFBP3	2.25836	3.54672e-07	1.55632e-05
SNAP29	1.56215	3.56021e-07	1.56098e-05
PPP1R35	1.45522	3.5663e-07	1.5624e-05
HLA-DPA1	2.62286	3.57163e-07	1.56348e-05
MRS2	0.880705	3.58259e-07	1.56703e-05
ALYREF	1.93322	3.58887e-07	1.56727e-05
BC042091 /// RP11-752D24.2	1.63377	3.59235e-07	1.56753e-05
UBE2D4	1.27527	3.60866e-07	1.57339e-05
RNF145	1.73971	3.61516e-07	1.57471e-05
GSTZ1	1.58123	3.61744e-07	1.57471e-05
IK	1.1957	3.62118e-07	1.57508e-05
NUDT3	1.40848	3.6245e-07	1.57527e-05
PI4KA /// PI4KAP1 /// PI4KAP2	1.41797	3.64761e-07	1.58291e-05
LOC148413	1.32799	3.66641e-07	1.58677e-05
L1TD1	1.56624	3.67638e-07	1.58796e-05
WIZ	1.48394	3.67693e-07	1.58796e-05
TRPM6	1.29638	3.68393e-07	1.58856e-05
POLR1C	1.2945	3.68411e-07	1.58856e-05
FKBP2	1.44021	3.7009e-07	1.59454e-05
BGN	1.81548	3.73192e-07	1.60285e-05
BTD	1.35549	3.74779e-07	1.60714e-05
SORBS3	1.71644	3.75907e-07	1.61071e-05
PPP1R7	1.22321	3.76722e-07	1.61294e-05
SYMPK	1.66406	3.77598e-07	1.61543e-05
TSTA3	1.45632	3.78512e-07	1.61667e-05
C20orf24 /// TGIF2-C20orf24	1.20933	3.78776e-07	1.61667e-05
PNN	1.63002	3.80287e-07	1.62078e-05
DCUN1D3	1.67493	3.82103e-07	1.62609e-05
CNPY3	1.16301	3.83673e-07	1.62795e-05
PHF19	1.50149	3.838e-07	1.62795e-05
LOC100996696 /// PABPC4	1.69339	3.85425e-07	1.63231e-05
FOXP1	1.89258	3.85436e-07	1.63231e-05
FRAS1	1.65163	3.85841e-07	1.63231e-05
LIMS2	1.51939	3.86022e-07	1.63231e-05
HYPK /// MIR1282 /// SERF2	1.57578	3.87263e-07	1.63608e-05
LOC101926963	1.36486	3.87511e-07	1.63608e-05
LEPRE1	1.28755	3.88426e-07	1.63651e-05
MIF4GD	1.25082	3.89272e-07	1.63651e-05
PMPCA	1.49364	3.89546e-07	1.63651e-05
CCDC92	1.47429	3.89559e-07	1.63651e-05
DOCK2	1.75739	3.90098e-07	1.63651e-05
NUDCD2	1.50324	3.90174e-07	1.63651e-05
TUSC1	1.41928	3.90308e-07	1.63651e-05
PLOD1	1.24472	3.91058e-07	1.63799e-05
SUN2	1.39114	3.93409e-07	1.64573e-05
GPN1	1.32023	3.94266e-07	1.64805e-05
MRPL34	1.62527	3.94689e-07	1.64856e-05
MNDA	2.70944	3.96423e-07	1.65454e-05
DXO	1.29602	3.97711e-07	1.65865e-05
FPR1	1.93872	3.9885e-07	1.66049e-05
PLEKHG5	1.29549	3.98944e-07	1.66049e-05
ATP6V0D1	1.75127	3.99236e-07	1.66049e-05
RPA1	1.69801	3.99368e-07	1.66049e-05
FAM127A	1.96548	3.99902e-07	1.66106e-05
EPB41	1.32178	4.00113e-07	1.66106e-05
EIF2B5	1.20416	4.0057e-07	1.6617e-05
SMIM7	1.53676	4.0179e-07	1.66549e-05
MGAT1	1.44743	4.02565e-07	1.66744e-05
ARHGAP42	1.03659	4.03437e-07	1.66979e-05
LYN	1.72188	4.04828e-07	1.67295e-05
DNTTIP1	1.49006	4.06102e-07	1.67574e-05
FYN	1.42775	4.07464e-07	1.6801e-05
UBE2Q1	1.15777	4.11773e-07	1.6946e-05
BTF3	0.969501	4.1207e-07	1.6946e-05
MRPL14	1.5441	4.12617e-07	1.69495e-05
P4HTM	1.42939	4.13221e-07	1.69616e-05
CYBRD1	2.81756	4.15825e-07	1.70508e-05
DUSP1	1.51203	4.16759e-07	1.70508e-05
EFCAB11	1.06633	4.16953e-07	1.70508e-05
FAM26F	1.90794	4.18427e-07	1.70886e-05
NUBP2	1.29192	4.18579e-07	1.70886e-05
CLEC4A	1.76307	4.18815e-07	1.70886e-05
DPM3	1.11952	4.19819e-07	1.71168e-05
PCDH10	1.86259	4.20756e-07	1.71422e-05
SPRED3	1.41174	4.22573e-07	1.72034e-05
YBX1	1.77807	4.23012e-07	1.72065e-05
SLC41A3	1.22032	4.23279e-07	1.72065e-05
PADI4	2.0373	4.24759e-07	1.72376e-05
CPNE2	1.66961	4.24988e-07	1.72376e-05
CYBB	2.38052	4.26108e-07	1.72694e-05
RPS3A /// SNORD73A	0.871155	4.26405e-07	1.72694e-05
ANKHD1 /// ANKHD1-EIF4EBP3	1.92573	4.27474e-07	1.72999e-05
ASL	1.49068	4.28139e-07	1.7314e-05
TIMP1	2.25908	4.29262e-07	1.7334e-05
C19orf53	1.60803	4.30187e-07	1.73431e-05
SIPA1	1.51029	4.3053e-07	1.73431e-05
TTC7A	1.35449	4.30694e-07	1.73431e-05
LOC102724985 /// PDXDC1	1.76059	4.30763e-07	1.73431e-05
GRAMD1A	1.48059	4.31312e-07	1.73524e-05
VIPR1	1.58496	4.31917e-07	1.73524e-05
HSF1	1.43898	4.31945e-07	1.73524e-05
HS6ST1	1.57625	4.33203e-07	1.73785e-05
HNMT	1.58202	4.33232e-07	1.73785e-05
AL832163	1.1336	4.35009e-07	1.74307e-05
FARP1	1.69555	4.35587e-07	1.74307e-05
RPL8	1.86621	4.36319e-07	1.74307e-05
METRN	1.67927	4.37027e-07	1.74307e-05
LITAF	1.74065	4.37238e-07	1.74307e-05
BCAM	1.31569	4.37461e-07	1.74307e-05
RNASEH2A	1.36997	4.3777e-07	1.74307e-05
PSMA1	1.56121	4.38065e-07	1.74307e-05
NUDT1	1.32292	4.38136e-07	1.74307e-05
AMICA1	1.60334	4.38289e-07	1.74307e-05
HNRNPM	1.5363	4.38953e-07	1.74307e-05
WAC	1.77013	4.39096e-07	1.74307e-05
AP1S3	1.08357	4.39208e-07	1.74307e-05
SRGN	2.55914	4.39406e-07	1.74307e-05
CRK	1.58118	4.39632e-07	1.74307e-05
MRPS18B	1.67144	4.40245e-07	1.74423e-05
TNRC18	1.41443	4.40633e-07	1.74451e-05
ECHDC2	1.35988	4.41869e-07	1.74763e-05
RGS2	2.07118	4.42897e-07	1.74955e-05
MGEA5	1.34714	4.43775e-07	1.75061e-05
IRAK1	1.42185	4.48259e-07	1.76575e-05
HLA-DQB1 /// HLA-DRB1 /// HLA-DRB3 /// HLA-DRB4 /// HLA-DRB5 /// HLA-DRB6 /// LOC100996809 /// LOC101060835	3.69514	4.4905e-07	1.76728e-05
RSBN1L	1.44954	4.49512e-07	1.76728e-05
GLRX5	1.33597	4.49619e-07	1.76728e-05
CHID1	1.52296	4.51328e-07	1.76871e-05
UMPS	1.64351	4.51641e-07	1.76871e-05
CD81	2.24075	4.52094e-07	1.76871e-05
DNPH1	1.63223	4.52112e-07	1.76871e-05
RAP1GDS1	1.34627	4.52246e-07	1.76871e-05
SPSB3	1.30336	4.52857e-07	1.76983e-05
HCST	1.78375	4.53539e-07	1.77123e-05
RBBP7	1.24438	4.54223e-07	1.77137e-05
HEY1	1.42076	4.54687e-07	1.77192e-05
GSN	1.73416	4.55849e-07	1.77222e-05
LOC100128840	1.87505	4.55983e-07	1.77222e-05
PSMD4	2.1151	4.56061e-07	1.77222e-05
C14orf180	1.72236	4.57698e-07	1.77528e-05
BIN1	1.66612	4.57845e-07	1.77528e-05
HHLA3	1.41933	4.58634e-07	1.77528e-05
CELF1	1.51454	4.58734e-07	1.77528e-05
C1RL-AS1	1.54446	4.58797e-07	1.77528e-05
EPB41L4A-AS1	1.75791	4.59165e-07	1.77545e-05
EIF4A1 /// LOC101928634 /// SENP3-EIF4A1 /// SNORA48 /// SNORA67 /// SNORD10	1.77618	4.60226e-07	1.77736e-05
PNKD	1.18339	4.61905e-07	1.78005e-05
BTBD7	1.75524	4.62657e-07	1.78005e-05
OGFOD3	1.47905	4.62807e-07	1.78005e-05
DICER1-AS1	1.15259	4.62869e-07	1.78005e-05
RAB1B	1.67824	4.63039e-07	1.78005e-05
IDH3G	1.38399	4.63317e-07	1.78005e-05
WNT9A	1.54791	4.63406e-07	1.78005e-05
MRPS18A	1.30762	4.63609e-07	1.78005e-05
P2RY13	1.99287	4.66207e-07	1.78751e-05
CD151	1.35125	4.69909e-07	1.79792e-05
ZNF467	1.35764	4.71144e-07	1.80013e-05
KDELR2	1.34725	4.71854e-07	1.80158e-05
LOC100506827	1.292	4.73267e-07	1.80394e-05
CCT7	1.69938	4.73434e-07	1.80394e-05
HOXB8	1.35309	4.73462e-07	1.80394e-05
DNAJC4	1.44716	4.74335e-07	1.80598e-05
CREB3	1.49179	4.74658e-07	1.80598e-05
MMP25	1.5182	4.75823e-07	1.80915e-05
MST1R	1.25159	4.76874e-07	1.81159e-05
HIRIP3	1.29486	4.7719e-07	1.81159e-05
BABAM1	1.34523	4.77956e-07	1.81222e-05
PGM5	1.79376	4.79553e-07	1.81687e-05
PA2G4	1.40061	4.79847e-07	1.81687e-05
SRGAP2	1.51221	4.81376e-07	1.82014e-05
HSPB1	1.63769	4.81997e-07	1.82123e-05
CD52	2.25305	4.82851e-07	1.82275e-05
FUS	1.48101	4.83377e-07	1.82275e-05
TIMM10B	1.3455	4.83534e-07	1.82275e-05
DNAJB1	1.64281	4.85031e-07	1.82638e-05
TMEM223	1.65373	4.85965e-07	1.82738e-05
ZSCAN16-AS1	1.29556	4.86752e-07	1.82909e-05
NQO1	1.5809	4.87404e-07	1.83027e-05
DHCR7	1.50468	4.94196e-07	1.85197e-05
G6PD	1.85401	4.97611e-07	1.86221e-05
PPP1R16B	2.20307	4.99029e-07	1.86624e-05
TPSAB1	2.18197	5.00629e-07	1.87026e-05
THAP6	1.43556	5.00788e-07	1.87026e-05
CFD	2.77988	5.0185e-07	1.87051e-05
MRPL37	1.40779	5.01863e-07	1.87051e-05
GAK	1.47777	5.02625e-07	1.872e-05
C19orf48 /// SNORD88C	1.51507	5.03766e-07	1.87389e-05
PSMD9	1.30091	5.03959e-07	1.87389e-05
EPB41L2	2.02003	5.04351e-07	1.87389e-05
TRAPPC2L	1.40983	5.05761e-07	1.87729e-05
IGBP1	1.62418	5.06979e-07	1.87926e-05
HSD17B10	1.32656	5.08509e-07	1.88306e-05
RNF114	1.98695	5.08912e-07	1.88306e-05
HM13	1.51094	5.09036e-07	1.88306e-05
MIR5193 /// UBA7	1.17156	5.10682e-07	1.88659e-05
MAVS	1.40677	5.11314e-07	1.88765e-05
GUCA1C	1.11479	5.12511e-07	1.89079e-05
LOC284454 /// MIR23A /// MIR24-2	1.25297	5.13661e-07	1.89376e-05
LOC100996747 /// LOC101929876 /// RPS26 /// RPS26P11	1.78881	5.15058e-07	1.89763e-05
UFC1	1.40503	5.16044e-07	1.89998e-05
PTPLAD2	1.92856	5.16889e-07	1.90181e-05
PSMC5	1.64687	5.19007e-07	1.90387e-05
YWHAZ	1.81391	5.19243e-07	1.90387e-05
SMARCC2	1.19111	5.19311e-07	1.90387e-05
ARAP1	1.2301	5.19383e-07	1.90387e-05
KARS	1.19018	5.19537e-07	1.90387e-05
TMEFF2	1.9708	5.2043e-07	1.90561e-05
MAF	1.65191	5.2071e-07	1.90561e-05
LOC101928809	1.09855	5.22492e-07	1.90985e-05
SERPINE1	2.44393	5.22916e-07	1.90985e-05
EHBP1L1	1.68523	5.23708e-07	1.91146e-05
SH3TC1	1.50969	5.24382e-07	1.91265e-05
SRRT	1.76646	5.25749e-07	1.91635e-05
TNP1	1.79076	5.26633e-07	1.9183e-05
FAM208A	2.05452	5.28141e-07	1.92154e-05
ARPC2	1.8202	5.28227e-07	1.92154e-05
NAGK	1.57491	5.29715e-07	1.92568e-05
SLC16A5	1.41225	5.30365e-07	1.92676e-05
PDIA4	1.32352	5.32522e-07	1.93168e-05
SLC43A3	1.41206	5.32554e-07	1.93168e-05
PLEKHF1	1.72262	5.3278e-07	1.93168e-05
TMEM43	1.78406	5.33328e-07	1.93239e-05
SMDT1	1.54784	5.36298e-07	1.937e-05
ATG12	1.59511	5.36373e-07	1.937e-05
MAN2A1	1.85365	5.37229e-07	1.93881e-05
CSTF1	1.3489	5.38133e-07	1.94079e-05
DFFA	1.25849	5.4009e-07	1.94555e-05
HMGA1	1.5281	5.42267e-07	1.94999e-05
CARHSP1	1.67885	5.42354e-07	1.94999e-05
PNPLA6	1.43818	5.45596e-07	1.95663e-05
NUMA1	1.17658	5.45986e-07	1.95663e-05
LINC00491	1.47103	5.461e-07	1.95663e-05
N4BP2L1	1.85552	5.46134e-07	1.95663e-05
LONP1	1.42373	5.46155e-07	1.95663e-05
SLC26A2	2.21498	5.4646e-07	1.95663e-05
BATF	1.51502	5.49628e-07	1.9654e-05
TSKU	1.26994	5.50535e-07	1.96547e-05
RPS29P28 /// RPS29P28	0.952463	5.50728e-07	1.96547e-05
B3GNTL1	1.54708	5.51102e-07	1.96553e-05
MGMT	1.89268	5.53287e-07	1.97203e-05
CDY1	1.06975	5.56152e-07	1.98051e-05
BCL7B	1.47294	5.56391e-07	1.98051e-05
ARL8A	1.38396	5.58578e-07	1.98484e-05
PROK2	2.489	5.58734e-07	1.98484e-05
C4orf33	0.938812	5.59058e-07	1.98484e-05
SGSM3	1.3852	5.60116e-07	1.9873e-05
SHANK2	1.58776	5.61694e-07	1.99161e-05
PKN1	1.38723	5.63124e-07	1.99539e-05
SAR1A	1.66635	5.64339e-07	1.9971e-05
METTL12 /// SNORA57	1.03331	5.65075e-07	1.99815e-05
SNX20	1.89962	5.65367e-07	1.99815e-05
SAP30L	1.28871	5.66524e-07	1.99927e-05
TMEM201	1.38642	5.67311e-07	1.99985e-05
LOC101928271	1.0631	5.70832e-07	2.00924e-05
NRGN	1.51866	5.70957e-07	2.00924e-05
AK4 /// LOC100507855	2.06971	5.71077e-07	2.00924e-05
HSPG2	1.33987	5.73902e-07	2.0176e-05
TTC17	1.39529	5.76986e-07	2.02547e-05
SNHG18	1.47507	5.77171e-07	2.02547e-05
MGAM	2.06083	5.77972e-07	2.02698e-05
UBC	2.15961	5.79316e-07	2.02893e-05
RPPH1	1.91807	5.79477e-07	2.02893e-05
KCNH6	0.958268	5.79642e-07	2.02893e-05
SAP30BP	1.22821	5.8082e-07	2.03129e-05
GSTP1	1.21783	5.81059e-07	2.03129e-05
DPEP2	1.70885	5.82652e-07	2.03456e-05
KIAA0408 /// SOGA3	1.65649	5.8332e-07	2.03456e-05
YIPF2	1.49819	5.83947e-07	2.03456e-05
EIF4H	1.50616	5.83987e-07	2.03456e-05
CARS	1.37935	5.84226e-07	2.03456e-05
CCDC12	1.14944	5.8521e-07	2.03669e-05
EPHA3	0.983763	5.86009e-07	2.03817e-05
IFI30 /// PIK3R2	1.93239	5.88887e-07	2.04604e-05
TADA3	1.23803	5.8902e-07	2.04604e-05
CDC34	1.53544	5.92191e-07	2.0538e-05
SMG6	1.43511	5.92756e-07	2.0538e-05
SGSM2	1.37403	5.93232e-07	2.05414e-05
ADCK3	1.55649	5.9429e-07	2.05651e-05
KHNYN	1.44391	5.94684e-07	2.05657e-05
PAG1	1.62056	5.95224e-07	2.05714e-05
C12orf45	1.29407	5.98207e-07	2.06614e-05
MED30	1.66009	5.98996e-07	2.06756e-05
FTO	1.70046	6.00065e-07	2.06967e-05
SUMO3	1.7032	6.00425e-07	2.06967e-05
RYK	1.1363	6.03643e-07	2.07835e-05
ACKR3 /// AK023507	1.5569	6.05275e-07	2.08266e-05
FN1	2.00926	6.0635e-07	2.08504e-05
COL18A1	1.2153	6.07457e-07	2.08754e-05
UBE2I	1.71131	6.08547e-07	2.08997e-05
NCKIPSD	1.81818	6.09635e-07	2.09239e-05
C14orf105	0.968539	6.10644e-07	2.09454e-05
PRPS1	1.84756	6.12034e-07	2.09799e-05
AKT2	1.2621	6.12592e-07	2.09859e-05
PPAN /// PPAN-P2RY11	1.37703	6.13316e-07	2.09922e-05
LOC101928061 /// SERP1	1.6897	6.13545e-07	2.09922e-05
CARD6	1.94484	6.14058e-07	2.09925e-05
MIR6741 /// PYCR2	1.11327	6.14322e-07	2.09925e-05
STXBP2	1.63685	6.15939e-07	2.10346e-05
RP11-15P13.1	1.20095	6.17068e-07	2.10601e-05
SNRPA1	1.33625	6.18411e-07	2.10927e-05
CNPY2	1.04366	6.18904e-07	2.10964e-05
CHPT1	1.84659	6.21273e-07	2.11508e-05
AP5Z1 /// MIR4656	1.12362	6.22175e-07	2.11683e-05
TAT	1.83034	6.23687e-07	2.11905e-05
C1orf85	1.68023	6.24052e-07	2.11905e-05
DEF8	1.14881	6.2448e-07	2.11905e-05
KLHL6	1.73622	6.24893e-07	2.11905e-05
VPS51	1.44178	6.2528e-07	2.11905e-05
SSU72	1.37769	6.25542e-07	2.11905e-05
NASP	1.28804	6.26064e-07	2.11913e-05
CARM1	1.33185	6.2634e-07	2.11913e-05
MRPL24	1.64832	6.272e-07	2.11942e-05
IDH2	2.02296	6.28586e-07	2.12279e-05
NSDHL	1.52503	6.30929e-07	2.12734e-05
CMIP	1.65964	6.31004e-07	2.12734e-05
LMCD1	1.45864	6.31419e-07	2.12734e-05
TOPORS-AS1	1.6923	6.31489e-07	2.12734e-05
MFI2	1.46165	6.32273e-07	2.12867e-05
TMEM18	1.23305	6.33876e-07	2.13242e-05
CCL5	2.03897	6.34587e-07	2.13242e-05
UBE2L3	1.8205	6.35213e-07	2.13242e-05
TBXAS1	1.97139	6.35268e-07	2.13242e-05
STARD10	1.65556	6.35338e-07	2.13242e-05
TANGO2	1.21774	6.35842e-07	2.1328e-05
ARID1A	2.34534	6.36938e-07	2.1337e-05
CTDSP1	1.78879	6.37282e-07	2.1337e-05
CBX6	1.87499	6.40146e-07	2.14124e-05
SOX1	1.03309	6.41435e-07	2.14203e-05
DNAJC7	1.80651	6.41503e-07	2.14203e-05
FAM195B	1.54498	6.42501e-07	2.1433e-05
CDK5	1.70851	6.43539e-07	2.14546e-05
PSMG2	1.19856	6.44199e-07	2.14635e-05
EMC4	2.23837	6.45339e-07	2.14884e-05
PRDX4	2.04903	6.45844e-07	2.14921e-05
IL11RA	1.53801	6.46812e-07	2.15112e-05
PIEZO1	1.60115	6.5197e-07	2.16507e-05
LOC101927043	1.21031	6.52028e-07	2.16507e-05
FAM195A	1.51908	6.52193e-07	2.16507e-05
SCARB2	1.66568	6.53896e-07	2.1672e-05
PHB2	1.74316	6.53971e-07	2.1672e-05
CAPS	1.43195	6.54026e-07	2.1672e-05
POLG	1.04575	6.56306e-07	2.17344e-05
CRIPAK	1.39571	6.57374e-07	2.17566e-05
LOC100996717 /// LOC100996763 /// LOC101929796 /// NOTCH2 /// NOTCH2NL	1.27887	6.61904e-07	2.18668e-05
OSER1-AS1	1.43889	6.62889e-07	2.18794e-05
TMEM161A	1.49209	6.64251e-07	2.18794e-05
SLAMF8	1.66911	6.64307e-07	2.18794e-05
SNRPC	1.56013	6.65438e-07	2.18794e-05
SLC4A1AP	1.2623	6.65487e-07	2.18794e-05
ATP6	0.958574	6.67615e-07	2.19261e-05
CPSF3L /// MIR6727	1.41907	6.68462e-07	2.19377e-05
SLC2A4RG	1.45057	6.73675e-07	2.20955e-05
MICAL1	1.55462	6.74512e-07	2.21097e-05
TSPAN33	1.54786	6.75457e-07	2.21261e-05
PON1	1.57147	6.76234e-07	2.21263e-05
ADAM15	2.18717	6.78242e-07	2.21622e-05
GRK7	1.24633	6.78546e-07	2.21622e-05
CLUAP1	1.26454	6.81971e-07	2.22608e-05
TMEM214	1.84961	6.83998e-07	2.22929e-05
AKR1E2	1.68101	6.84788e-07	2.22929e-05
MRPL17	1.18949	6.84964e-07	2.22929e-05
MIR6132 /// ST7 /// ST7-OT3	1.44393	6.84993e-07	2.22929e-05
LETMD1	1.51683	6.86843e-07	2.23398e-05
ENTPD6	1.23511	6.88169e-07	2.23563e-05
ARF1 /// MIR3620	2.22186	6.91894e-07	2.24423e-05
RASAL3	1.33914	6.93086e-07	2.24627e-05
C4orf47	1.34293	6.95254e-07	2.25062e-05
FIBIN	1.66024	6.99455e-07	2.26027e-05
NAGLU	1.36874	7.00183e-07	2.26027e-05
COPE	1.57581	7.00281e-07	2.26027e-05
CCDC22	1.22613	7.02948e-07	2.26347e-05
GABPB1-AS1	1.32189	7.05368e-07	2.26992e-05
COX5B	1.11536	7.07364e-07	2.27501e-05
PIAS2	1.5311	7.09044e-07	2.27773e-05
BSDC1	1.48458	7.10426e-07	2.28083e-05
RPL36	2.47566	7.11397e-07	2.28127e-05
TBL2	1.2797	7.12455e-07	2.28265e-05
BID	1.85373	7.1277e-07	2.28265e-05
PROSC	2.39727	7.1308e-07	2.28265e-05
MAFB	1.77966	7.13505e-07	2.28267e-05
LMTK3	1.4565	7.16429e-07	2.28938e-05
RXRA	1.10752	7.177e-07	2.29207e-05
SMURF1	1.88492	7.19625e-07	2.29688e-05
RNF216	1.42819	7.24062e-07	2.30969e-05
PSMF1	1.72525	7.2549e-07	2.31244e-05
APPBP2	1.0937	7.26318e-07	2.31244e-05
TFEB	1.38801	7.27656e-07	2.31306e-05
ARHGAP23	1.35033	7.28276e-07	2.31368e-05
LPXN	1.6271	7.30746e-07	2.31884e-05
CTB-25B13.12	1.31937	7.32469e-07	2.32205e-05
RAC2	2.17855	7.32608e-07	2.32205e-05
GMIP	1.50823	7.33914e-07	2.32484e-05
RPL7AL2	1.60339	7.34714e-07	2.32603e-05
CSRNP1	1.8359	7.3577e-07	2.32784e-05
ATG16L2	1.49318	7.36137e-07	2.32784e-05
FAM188B /// INMT-FAM188B	1.37338	7.39814e-07	2.33811e-05
TBC1D13	1.27113	7.40759e-07	2.3393e-05
ZNF865	1.60715	7.42081e-07	2.34122e-05
CABLES1	1.416	7.44495e-07	2.34748e-05
MCF2L2	0.917663	7.45631e-07	2.34971e-05
BC047615	0.954007	7.48192e-07	2.35606e-05
LSM2	1.55613	7.49356e-07	2.35606e-05
LOC101928378	1.36431	7.49462e-07	2.35606e-05
GARS	1.22523	7.50507e-07	2.35692e-05
ANKFY1	1.61075	7.52462e-07	2.3617e-05
HLA-DMA	1.82314	7.53036e-07	2.36215e-05
PPP6R2	1.41272	7.55879e-07	2.36971e-05
PARS2	1.48759	7.57662e-07	2.37393e-05
MICA /// MICB	1.63612	7.58163e-07	2.37414e-05
ST3GAL4	1.47676	7.61032e-07	2.38177e-05
AIP	1.44156	7.62446e-07	2.38346e-05
HAX1	1.47248	7.67999e-07	2.39735e-05
CENPB	1.50864	7.68204e-07	2.39735e-05
LOC101927482	1.14155	7.69491e-07	2.39863e-05
ERC1	1.66799	7.72413e-07	2.40637e-05
DZIP1	1.3754	7.73786e-07	2.40927e-05
CDV3	1.5304	7.77392e-07	2.41693e-05
ERRFI1	1.73146	7.77809e-07	2.41693e-05
BC032415	0.923929	7.78008e-07	2.41693e-05
OGDH	1.50416	7.78016e-07	2.41693e-05
FBLN5	2.19899	7.80098e-07	2.41958e-05
MMS19	1.43816	7.80844e-07	2.41958e-05
WDR41	0.99946	7.80932e-07	2.41958e-05
GRK5	1.59992	7.8108e-07	2.41958e-05
ALOX5	1.80373	7.8708e-07	2.43268e-05
IRAK3	1.64026	7.8709e-07	2.43268e-05
FAM227B	0.996662	7.88181e-07	2.4333e-05
GGT7	1.30678	7.88807e-07	2.43386e-05
DUSP23	1.72269	7.8944e-07	2.43444e-05
CCDC37-AS1	1.82774	7.97538e-07	2.45496e-05
SYBU	1.31856	7.9783e-07	2.45496e-05
LOC645166 /// LOC654342	1.62065	7.99494e-07	2.45713e-05
KMT2A	1.41457	8.02711e-07	2.46563e-05
FGD3	1.57105	8.05068e-07	2.46704e-05
INPP5A	1.34178	8.05486e-07	2.46704e-05
JMJD1C	1.417	8.06228e-07	2.46704e-05
EIF3L	1.68833	8.06238e-07	2.46704e-05
WDR13	0.948928	8.06314e-07	2.46704e-05
ABCB7	1.58683	8.12831e-07	2.48257e-05
SCARB1	1.24031	8.13259e-07	2.48257e-05
DDX49	1.40319	8.1373e-07	2.48257e-05
RP1-8B22.1	1.91766	8.17e-07	2.48855e-05
TOP3A	1.34187	8.17849e-07	2.4893e-05
IKBKB	1.40209	8.19482e-07	2.49056e-05
RBCK1	1.49649	8.20252e-07	2.49152e-05
TRMT2B	1.56173	8.21647e-07	2.49437e-05
SYDE1	1.2777	8.22246e-07	2.4948e-05
GDI2	1.85538	8.23498e-07	2.49575e-05
C1orf122	1.33707	8.2483e-07	2.49575e-05
LOC101927450	1.00675	8.24949e-07	2.49575e-05
PPP1R14B	1.79702	8.25965e-07	2.49575e-05
LOC100130691	1.4571	8.26211e-07	2.49575e-05
GLIS2	1.78045	8.28361e-07	2.50086e-05
CTD-3080P12.3	2.00838	8.34134e-07	2.51551e-05
RP11-403P17.4	1.55952	8.34802e-07	2.51614e-05
FADD	1.18007	8.35503e-07	2.51687e-05
FIG4	1.55076	8.36393e-07	2.51696e-05
PGD	1.83035	8.38223e-07	2.51951e-05
RPS29	1.70759	8.40392e-07	2.5234e-05
ALDH4A1	1.70683	8.41012e-07	2.52373e-05
VPS4A	1.49757	8.43317e-07	2.52787e-05
PRELID1	1.68721	8.43317e-07	2.52787e-05
IMP3	1.59328	8.4489e-07	2.53112e-05
HLA-DMB	1.84122	8.45667e-07	2.53112e-05
BTN3A1	1.5908	8.45789e-07	2.53112e-05
HSBP1	1.36045	8.47039e-07	2.53347e-05
DANCR	1.69507	8.47782e-07	2.53431e-05
SLC25A28	1.1519	8.49389e-07	2.53585e-05
PDCD2	1.28423	8.49688e-07	2.53585e-05
FAM149B1	1.58546	8.50483e-07	2.53683e-05
SNRNP35	1.41022	8.5199e-07	2.53979e-05
CST7	1.5663	8.52403e-07	2.53979e-05
MED27	1.09777	8.56108e-07	2.54694e-05
CCDC101	1.36972	8.56199e-07	2.54694e-05
DOCK1	1.41499	8.58289e-07	2.55119e-05
FAM134A	1.2768	8.58898e-07	2.55119e-05
WNT5B	1.36194	8.59495e-07	2.55119e-05
FAM32A	1.53476	8.61495e-07	2.55574e-05
A1CF	1.08682	8.65597e-07	2.56651e-05
LOC101930301 /// LOC101930303 /// TRIM16L	1.80508	8.66622e-07	2.56816e-05
SSR2	1.40706	8.67784e-07	2.56842e-05
SNRPB	1.57566	8.69628e-07	2.57149e-05
LOC100128176	1.06705	8.70336e-07	2.57219e-05
HDAC3	1.27831	8.72686e-07	2.57636e-05
LOC101929240 /// SNRNP200	1.39684	8.73716e-07	2.57639e-05
MGRN1	1.42394	8.74052e-07	2.57639e-05
LOC403323	1.46713	8.74365e-07	2.57639e-05
CCS	1.58118	8.77134e-07	2.57974e-05
GPR108 /// MIR6791	1.77219	8.81561e-07	2.58979e-05
ARMC2-AS1 /// ATP5J2	1.32179	8.81795e-07	2.58979e-05
C7orf13 /// LINC01006	1.61856	8.81973e-07	2.58979e-05
UBL7	1.59666	8.83677e-07	2.59264e-05
EGR1	1.98457	8.84282e-07	2.59264e-05
RAD51D	1.40919	8.84368e-07	2.59264e-05
LTB4R	1.33857	8.86938e-07	2.59788e-05
CORO1A	2.1467	8.88644e-07	2.59961e-05
LDHA	1.2028	8.95174e-07	2.61731e-05
ZNF880	1.59793	8.95755e-07	2.61761e-05
MAGEB18	0.915493	8.96409e-07	2.61812e-05
MZF1	1.35279	9.00042e-07	2.62676e-05
NRBP1	1.4063	9.00328e-07	2.62676e-05
RBM46	0.904989	9.01516e-07	2.62882e-05
HIGD2A	2.17039	9.06403e-07	2.64166e-05
SHQ1	1.3257	9.08359e-07	2.64595e-05
DKFZp434L192	1.18616	9.09904e-07	2.64763e-05
RAB3IP	0.916108	9.14476e-07	2.65952e-05
ATAD3A /// ATAD3B	1.43051	9.17221e-07	2.66609e-05
ANKDD1A	1.92874	9.19864e-07	2.67235e-05
OS9	1.26142	9.20509e-07	2.6728e-05
PQLC2	1.40471	9.21769e-07	2.67341e-05
RRP36	1.54419	9.22056e-07	2.67341e-05
TRIM44	1.18649	9.22187e-07	2.67341e-05
DGUOK	1.37381	9.25841e-07	2.68225e-05
DLG5	1.37091	9.26215e-07	2.68225e-05
TRPM1	1.25042	9.27318e-07	2.6837e-05
RPLP1	2.0939	9.277e-07	2.6837e-05
MYO19	1.49449	9.2864e-07	2.685e-05
ARSD	1.11576	9.29356e-07	2.68565e-05
DAPL1	2.12492	9.30298e-07	2.68695e-05
KIAA1549	1.42548	9.32087e-07	2.6907e-05
CIDEB	1.52977	9.34267e-07	2.6951e-05
KRAS	1.63765	9.34763e-07	2.6951e-05
MYL9	1.8692	9.35092e-07	2.6951e-05
NACA	0.999375	9.39781e-07	2.70261e-05
LOC100505978	1.9324	9.40016e-07	2.70261e-05
CTA-445C9.15	1.35063	9.40434e-07	2.70261e-05
SNX1	1.67802	9.40978e-07	2.70261e-05
BAG6	0.941443	9.4653e-07	2.71519e-05
LY86	1.86224	9.47274e-07	2.7159e-05
HDDC3	1.36017	9.47912e-07	2.7163e-05
C9orf3	1.84674	9.52215e-07	2.72578e-05
HBB	2.19408	9.55132e-07	2.73242e-05
BLVRA	1.61238	9.55535e-07	2.73242e-05
MGC40069 /// TRAC /// TRAJ17 /// TRAV20 /// TRDV2 /// YME1L1	1.80147	9.59904e-07	2.74205e-05
PHLDA3	1.8727	9.6171e-07	2.74577e-05
LOC100505938	1.73813	9.62471e-07	2.74651e-05
GATC	1.09907	9.65336e-07	2.75325e-05
GP1BB /// SEPT5 /// SEPT5-GP1BB	1.28554	9.66445e-07	2.75497e-05
KLK4	1.5909	9.71235e-07	2.76718e-05
SCMH1	1.19564	9.72238e-07	2.7686e-05
ETS2	1.66163	9.74761e-07	2.77351e-05
MPZL1	1.57087	9.75486e-07	2.77351e-05
SIRPB2	1.83159	9.77502e-07	2.77633e-05
JAG2	1.495	9.78676e-07	2.77633e-05
OLIG1	1.10809	9.78912e-07	2.77633e-05
CTBP1	1.82648	9.79016e-07	2.77633e-05
LYL1	1.485	9.80277e-07	2.77847e-05
MRPS16	1.56615	9.81003e-07	2.77908e-05
ZNF862	1.272	9.85451e-07	2.78781e-05
KCNV2	1.13497	9.85612e-07	2.78781e-05
NADK	1.27643	9.98284e-07	2.81928e-05
FOXP2	1.0129	1.00228e-06	2.82326e-05
SH3BP5L	1.67962	1.00232e-06	2.82326e-05
VAMP8	2.08314	1.00295e-06	2.82326e-05
COL16A1	1.5087	1.00321e-06	2.82326e-05
DUSP22	1.24179	1.0035e-06	2.82326e-05
GYPE	0.952915	1.00466e-06	2.82416e-05
LINC00470	1.37296	1.00848e-06	2.83198e-05
RAMP2-AS1	1.52888	1.00962e-06	2.83371e-05
ECI1	1.51328	1.0114e-06	2.83726e-05
CSNK2B	1.82269	1.01207e-06	2.8376e-05
MUTYH	1.50258	1.01307e-06	2.8376e-05
APC2	1.41204	1.01308e-06	2.8376e-05
LIMD2	1.60344	1.0136e-06	2.83761e-05
NTAN1	1.6832	1.01432e-06	2.83819e-05
CAMKK2	1.32511	1.01595e-06	2.83982e-05
UBE2D3	1.64209	1.01655e-06	2.84005e-05
FAM162A	1.37302	1.01768e-06	2.84176e-05
ALG11 /// UTP14A /// UTP14C	1.56872	1.01836e-06	2.84222e-05
GNPDA1	1.23487	1.02104e-06	2.8462e-05
MIR6743 /// RIC8A	1.08687	1.02187e-06	2.8462e-05
NDUFS7	1.83335	1.02443e-06	2.84789e-05
NXT1	1.20289	1.02527e-06	2.84789e-05
NDEL1	1.45817	1.02561e-06	2.84789e-05
ADAMTSL2	1.47945	1.02626e-06	2.84825e-05
PUSL1	1.19313	1.02717e-06	2.84933e-05
ECE1	1.40542	1.02817e-06	2.84995e-05
NSUN5P1	1.27124	1.02843e-06	2.84995e-05
RAD18	1.35756	1.02975e-06	2.85216e-05
CLPTM1	1.89117	1.03731e-06	2.87165e-05
SRM	1.46154	1.03856e-06	2.87366e-05
REL	2.07295	1.04106e-06	2.87765e-05
FZD4	1.55815	1.04424e-06	2.88437e-05
RASGRP2	1.66357	1.04554e-06	2.88437e-05
ASS1	1.7616	1.04671e-06	2.88598e-05
CHCHD2	2.28456	1.05042e-06	2.89428e-05
LOC441259 /// POLR2J /// POLR2J2 /// POLR2J3 /// UPK3BL	2.25822	1.05084e-06	2.89428e-05
LOC101928731	1.56399	1.05131e-06	2.89428e-05
SLC25A33	1.39202	1.05433e-06	2.89848e-05
LOC100506248 /// LOC728026 /// MIR1244-1 /// MIR1244-2 /// MIR1244-3 /// PTMA	2.43276	1.05443e-06	2.89848e-05
EVX1	1.68307	1.05545e-06	2.89984e-05
LOC101928583	1.0691	1.05781e-06	2.90452e-05
HMGB1	2.78569	1.05895e-06	2.90508e-05
C21orf67	1.35096	1.05986e-06	2.90611e-05
DHDDS	1.32148	1.06107e-06	2.90798e-05
LOC102725198 /// RASA4 /// RASA4B /// RASA4CP	1.28533	1.06563e-06	2.91459e-05
B4GALT7	1.31529	1.06567e-06	2.91459e-05
RP11-295M18.6	1.71308	1.06617e-06	2.91459e-05
GPR124	1.64414	1.06772e-06	2.91459e-05
ZNF688	1.37208	1.06832e-06	2.91459e-05
CD53	1.72261	1.06882e-06	2.91459e-05
SLC6A2	1.44918	1.07081e-06	2.91766e-05
RP11-471G13.5	1.65134	1.07101e-06	2.91766e-05
TRIM11	1.2098	1.07257e-06	2.92039e-05
ARG1	1.80527	1.07361e-06	2.92039e-05
COMT	1.50329	1.0812e-06	2.93811e-05
ENTHD1	0.953277	1.0835e-06	2.94288e-05
ATP5S	1.61502	1.08536e-06	2.94535e-05
METRNL	1.66092	1.08548e-06	2.94535e-05
FNDC3B /// LOC101928615	1.43783	1.08792e-06	2.95049e-05
ANAPC15	1.56506	1.09108e-06	2.95615e-05
NXPE4	2.01544	1.09433e-06	2.96054e-05
MIR6836 /// SNX8	1.10143	1.09519e-06	2.96131e-05
EBLN2	1.37332	1.09726e-06	2.96131e-05
UBE2L6	1.74686	1.09752e-06	2.96131e-05
EVI5L	1.53049	1.09808e-06	2.96131e-05
SCO2	1.32667	1.09812e-06	2.96131e-05
ASCC2	1.19521	1.0984e-06	2.96131e-05
RNMTL1	1.15642	1.10146e-06	2.96721e-05
CUL7	1.23919	1.10168e-06	2.96721e-05
SLC39A13	1.16767	1.10239e-06	2.96766e-05
RBMS2	1.33056	1.10429e-06	2.97045e-05
NFIL3	1.83204	1.10451e-06	2.97045e-05
PAAF1	1.15488	1.10742e-06	2.97586e-05
RHEB	1.14979	1.10761e-06	2.97586e-05
RAG2	0.990028	1.10989e-06	2.97981e-05
PEX14	1.87558	1.11017e-06	2.97981e-05
DAB2IP	1.1842	1.11118e-06	2.98085e-05
TTC22	1.61187	1.11405e-06	2.98434e-05
DEFB132	1.60157	1.11986e-06	2.99551e-05
CMTR1	1.08751	1.1218e-06	2.99635e-05
DHRS4 /// DHRS4L2	1.58449	1.12182e-06	2.99635e-05
CXCR4	1.88241	1.12363e-06	2.99974e-05
CD6	1.5506	1.12442e-06	3.00038e-05
MTMR2	1.38319	1.12751e-06	3.00716e-05
FAM129B	1.29481	1.13175e-06	3.01469e-05
KIAA2018	1.37088	1.13199e-06	3.01469e-05
YIF1A	1.31685	1.13618e-06	3.02289e-05
MYL7	0.82758	1.13807e-06	3.02609e-05
UPP1	1.29067	1.13848e-06	3.02609e-05
LOC286177	1.09404	1.13926e-06	3.02668e-05
PLEKHO1	1.50673	1.14172e-06	3.03175e-05
RGL1	1.47094	1.14365e-06	3.03426e-05
ECSIT	1.24474	1.14378e-06	3.03426e-05
GRB10	1.1704	1.14499e-06	3.03519e-05
CMTM7	1.50699	1.14579e-06	3.03519e-05
FAM83A	1.2494	1.14636e-06	3.03522e-05
PTMA	1.65403	1.15147e-06	3.0454e-05
PMM1	1.1456	1.15188e-06	3.0454e-05
IMPA2	1.57288	1.15443e-06	3.05069e-05
LTBP4	1.78683	1.15591e-06	3.0531e-05
C7orf26	1.43522	1.15784e-06	3.05674e-05
LOC101927722	1.86543	1.15907e-06	3.0585e-05
CD320	1.43016	1.16067e-06	3.06038e-05
SLC25A14	1.30837	1.1609e-06	3.06038e-05
CENPJ	1.86096	1.16205e-06	3.06193e-05
CCDC167	1.24141	1.16315e-06	3.06336e-05
TTC39C	1.637	1.16565e-06	3.06845e-05
SERP1	1.88405	1.1667e-06	3.06974e-05
ADRA2C	1.29094	1.16838e-06	3.07268e-05
MIR4435-1HG	1.30767	1.16911e-06	3.07314e-05
DHPS	1.39751	1.16986e-06	3.07362e-05
ENAM	0.943872	1.17119e-06	3.07564e-05
FAM182A /// FAM182B /// FAM27B /// FAM27C	1.29162	1.17232e-06	3.07713e-05
HEBP2	1.41939	1.17352e-06	3.07879e-05
FAM192A	1.51623	1.17646e-06	3.08505e-05
RP11-476D10.1	0.897052	1.18278e-06	3.09782e-05
SIL1	1.3358	1.1834e-06	3.09782e-05
H2AFY	1.41293	1.1836e-06	3.09782e-05
DIP2A	1.38841	1.18784e-06	3.10593e-05
PRDX5	1.36027	1.19111e-06	3.11153e-05
UBALD2	1.19088	1.1951e-06	3.11897e-05
BIN2	1.58162	1.1965e-06	3.11963e-05
ELOF1	1.247	1.19825e-06	3.12271e-05
MMP9	1.7583	1.20115e-06	3.12877e-05
RAB35	1.70746	1.20552e-06	3.13865e-05
GTF2E2	1.31254	1.20981e-06	3.14684e-05
LRRC74	1.21324	1.21685e-06	3.16343e-05
DBET /// DUX4 /// DUX4L1 /// DUX4L2 /// DUX4L24 /// DUX4L3 /// DUX4L4 /// DUX4L5 /// DUX4L6 /// DUX4L7 /// DUX4L8 /// LOC100288289 /// LOC100291626 /// LOC652301	1.2601	1.21735e-06	3.16343e-05
LOC101928314	0.951412	1.21982e-06	3.16835e-05
PLSCR3 /// TMEM256-PLSCR3	1.36869	1.22277e-06	3.1745e-05
CCZ1 /// CCZ1B	1.8411	1.22349e-06	3.17487e-05
RP11-1151B14.3	1.71622	1.22596e-06	3.17825e-05
RNF167	1.44963	1.23605e-06	3.19985e-05
NXF1	1.107	1.2368e-06	3.20029e-05
PXMP2	1.16176	1.23862e-06	3.20347e-05
ADCY3	1.07858	1.23974e-06	3.20486e-05
CLMN	1.21485	1.24361e-06	3.21197e-05
C5orf42	1.03127	1.24366e-06	3.21197e-05
ZDHHC5	1.42386	1.24801e-06	3.21531e-05
GNAI2	2.06706	1.2482e-06	3.21531e-05
BAD	1.60584	1.24838e-06	3.21531e-05
TPSB2	2.19872	1.24849e-06	3.21531e-05
RP11-210K20.4	0.904498	1.24954e-06	3.2165e-05
EYA3	1.7185	1.25104e-06	3.21816e-05
PINK1	1.17387	1.25474e-06	3.224e-05
TNNC2	1.78373	1.25499e-06	3.224e-05
TIAL1	1.52801	1.2554e-06	3.224e-05
LMBR1L	1.38598	1.25671e-06	3.22585e-05
SEC23B	1.56676	1.25845e-06	3.22723e-05
PAM16	1.2826	1.25863e-06	3.22723e-05
TWF2	1.44666	1.25914e-06	3.22723e-05
DOCK6	1.47372	1.25961e-06	3.22723e-05
PREB	1.5412	1.26455e-06	3.23685e-05
SAMHD1	1.74105	1.26575e-06	3.23819e-05
FIS1	2.17395	1.26733e-06	3.23819e-05
DHRS3	1.61616	1.26758e-06	3.23819e-05
RNF187	1.19365	1.26799e-06	3.23819e-05
LOC100507480	1.59175	1.26851e-06	3.23819e-05
C11orf30	1.39989	1.27031e-06	3.23946e-05
CREB3L2	1.4254	1.27117e-06	3.24016e-05
TAP1	1.26843	1.27582e-06	3.25043e-05
ITGB7	1.38582	1.27639e-06	3.25043e-05
STAT2	1.31507	1.27907e-06	3.25483e-05
CYGB	1.99065	1.27972e-06	3.25483e-05
ELP3	1.80055	1.27995e-06	3.25483e-05
RIMKLA	1.31363	1.28077e-06	3.25483e-05
COX4I1	1.0916	1.2811e-06	3.25483e-05
TAZ	1.20055	1.28325e-06	3.25878e-05
FAM73B	1.26749	1.2848e-06	3.26121e-05
OXLD1	1.37096	1.28687e-06	3.26494e-05
RP9 /// RP9P	1.08728	1.28795e-06	3.26616e-05
CLVS2	1.32572	1.28982e-06	3.2694e-05
ZFAND2A	1.14579	1.29219e-06	3.27201e-05
NAALADL1	1.36754	1.29297e-06	3.27201e-05
HAUS7	1.36691	1.29389e-06	3.27201e-05
C6orf89	0.998369	1.29436e-06	3.27201e-05
HYAL2	1.38415	1.29442e-06	3.27201e-05
HCLS1	1.82724	1.29529e-06	3.27201e-05
RPL35	1.71427	1.29541e-06	3.27201e-05
GALNT2	1.3687	1.29564e-06	3.27201e-05
TKT	2.1345	1.3005e-06	3.2768e-05
BCL6	1.44823	1.30156e-06	3.2768e-05
JAGN1	1.26931	1.30218e-06	3.2768e-05
CLDN20	1.23607	1.30233e-06	3.2768e-05
MLLT6	1.08586	1.30373e-06	3.27881e-05
RSBN1	1.16892	1.30486e-06	3.28015e-05
XPC	1.2732	1.3077e-06	3.28518e-05
ANGPTL4	1.43795	1.30806e-06	3.28518e-05
LOC100507507	1.52042	1.31155e-06	3.29177e-05
ZNF385A	1.12624	1.31189e-06	3.29177e-05
MRPL4	1.25576	1.31431e-06	3.29634e-05
PITPNB	1.6908	1.31691e-06	3.30134e-05
VPS26B	1.42189	1.32038e-06	3.30699e-05
SAYSD1	1.36588	1.32174e-06	3.30889e-05
DES /// SUPT20H	1.58919	1.3248e-06	3.3115e-05
C8orf33	1.39409	1.32617e-06	3.31239e-05
CTSS	2.52377	1.33096e-06	3.32284e-05
LINC00354	1.95897	1.33514e-06	3.33025e-05
QTRT1	1.43922	1.33717e-06	3.33378e-05
C1orf86	1.70808	1.33894e-06	3.33458e-05
EP400	1.31089	1.33917e-06	3.33458e-05
HNRNPD	1.28173	1.33932e-06	3.33458e-05
GPX7	1.19709	1.34123e-06	3.3363e-05
SMAD4	0.936527	1.35237e-06	3.35943e-05
CPM	1.92902	1.35583e-06	3.36648e-05
NGRN	1.55594	1.35906e-06	3.37298e-05
MYO7A	1.54458	1.35998e-06	3.37373e-05
CCSAP	1.0859	1.36065e-06	3.37385e-05
IFT122	1.36193	1.36188e-06	3.3746e-05
ATP6V0A1	1.25395	1.36218e-06	3.3746e-05
MAP3K13	1.29907	1.36503e-06	3.37957e-05
HMGCL	1.07463	1.36543e-06	3.37957e-05
GLB1L3	0.865379	1.36834e-06	3.38371e-05
MIR4800 /// MXD4	1.50173	1.37304e-06	3.39226e-05
NBL1	1.32851	1.37535e-06	3.39644e-05
FAM160B2	1.60761	1.37931e-06	3.40315e-05
SPRYD3	1.42542	1.381e-06	3.40578e-05
VOPP1	1.71141	1.3826e-06	3.4082e-05
SETD1B	1.24847	1.38347e-06	3.40881e-05
PIK3IP1	1.43441	1.38519e-06	3.41032e-05
EFNA5	1.38606	1.38593e-06	3.41032e-05
ASNA1	1.52175	1.38693e-06	3.41097e-05
ABTB1	1.42455	1.38747e-06	3.41097e-05
BC042382 /// RP11-408H20.3	1.37621	1.39261e-06	3.42094e-05
FLJ37786	1.03441	1.39278e-06	3.42094e-05
MRPS11	1.1424	1.39462e-06	3.42393e-05
LINC00667	1.04379	1.39624e-06	3.42549e-05
AP006222.2	1.37346	1.39651e-06	3.42549e-05
HN1L	1.35792	1.39881e-06	3.42836e-05
CYP2A13	1.39024	1.39894e-06	3.42836e-05
FAM83G	1.26077	1.4016e-06	3.43335e-05
DNAJC21	1.07814	1.40443e-06	3.43722e-05
C12orf10	1.33763	1.40443e-06	3.43722e-05
TAS2R14	1.17381	1.4096e-06	3.4472e-05
SLC2A8	1.82206	1.40982e-06	3.4472e-05
LSM10	1.48261	1.4104e-06	3.4472e-05
DTYMK	1.17765	1.41251e-06	3.4508e-05
CCDC71	1.34726	1.41344e-06	3.45153e-05
DMD	0.861966	1.41637e-06	3.4559e-05
RP11-744D14.2	1.04656	1.41649e-06	3.4559e-05
ALKBH3	1.42167	1.41778e-06	3.4575e-05
RPL5 /// SNORD21	1.73234	1.4262e-06	3.47583e-05
ENO1	1.66503	1.42768e-06	3.47699e-05
NDUFB1	1.23967	1.43162e-06	3.48462e-05
SH3BP5	1.54592	1.43209e-06	3.48462e-05
C10orf11	1.65031	1.43415e-06	3.48617e-05
CDK9	2.06169	1.43548e-06	3.48617e-05
FBXO24	1.5382	1.43586e-06	3.48617e-05
JADE1	1.39705	1.43591e-06	3.48617e-05
CTDSPL	1.23524	1.43854e-06	3.48945e-05
VMO1	1.62715	1.44148e-06	3.49502e-05
CCDC171	1.15544	1.44356e-06	3.49852e-05
NDUFS3 /// PTPMT1	1.33905	1.44911e-06	3.50885e-05
MYF5	1.32037	1.45033e-06	3.51027e-05
LOC101927424 /// LOC101929800 /// LOC440896	1.89278	1.4517e-06	3.51202e-05
COL26A1	1.46596	1.45348e-06	3.51256e-05
APOL1	1.2279	1.45366e-06	3.51256e-05
DDB1	1.15789	1.45408e-06	3.51256e-05
PARP6	1.24371	1.45624e-06	3.51523e-05
RRNAD1	1.24218	1.4597e-06	3.52046e-05
MS4A7	2.38645	1.46482e-06	3.52661e-05
SIGIRR	1.3322	1.46485e-06	3.52661e-05
RAD51B	1.64502	1.46547e-06	3.52661e-05
ERF	1.6341	1.46732e-06	3.52951e-05
TMEM107	1.63406	1.47145e-06	3.53477e-05
SPI1	2.14106	1.47941e-06	3.55019e-05
PTPRC	2.81268	1.47973e-06	3.55019e-05
ASAP1	1.29897	1.48004e-06	3.55019e-05
WNT6	1.65915	1.48431e-06	3.55786e-05
DUSP2	1.35129	1.48622e-06	3.5603e-05
MLYCD	1.64957	1.48663e-06	3.5603e-05
IL1R2	2.07221	1.4875e-06	3.56081e-05
TTF2	0.98467	1.49363e-06	3.57393e-05
SSR4	1.38919	1.49603e-06	3.57794e-05
FBRSL1	1.53478	1.49925e-06	3.58111e-05
MRPL10	1.59818	1.50262e-06	3.58759e-05
DPF2	1.17689	1.50471e-06	3.59008e-05
TOR1B	1.50623	1.50838e-06	3.59507e-05
LOC101928409	1.36657	1.50977e-06	3.59682e-05
SERBP1	1.69827	1.51117e-06	3.59702e-05
CCDC65	1.60868	1.516e-06	3.6038e-05
BCL2L10	1.50174	1.51835e-06	3.60599e-05
DNAJC8	1.03114	1.51895e-06	3.60599e-05
TFCP2	1.36203	1.51972e-06	3.60599e-05
RBFA	1.25618	1.51986e-06	3.60599e-05
ARHGEF6	1.23222	1.52022e-06	3.60599e-05
ZNF710	1.36507	1.52354e-06	3.61229e-05
LOC101929690	0.991249	1.52968e-06	3.62213e-05
C18orf32 /// RPL17 /// RPL17-C18orf32 /// SNORD58A /// SNORD58B /// SNORD58C	1.29464	1.53475e-06	3.63258e-05
CDS2	1.52759	1.53621e-06	3.63446e-05
HSPB2	1.58715	1.53998e-06	3.64018e-05
GRK6	1.45143	1.54026e-06	3.64018e-05
NBEAP1	1.08888	1.54063e-06	3.64018e-05
TELO2	1.29032	1.54157e-06	3.64084e-05
CCL4	1.94838	1.54578e-06	3.64921e-05
APBB1IP	1.81048	1.54977e-06	3.65704e-05
CPNE1	1.75622	1.55045e-06	3.65706e-05
MSRB3	1.56999	1.55306e-06	3.66165e-05
PLEKHB2	1.80374	1.55408e-06	3.66247e-05
TPP1	1.86924	1.55618e-06	3.66585e-05
UBE3B	1.30661	1.55759e-06	3.66648e-05
CTTN	1.34567	1.55846e-06	3.66648e-05
SMIM19	1.21331	1.56226e-06	3.66911e-05
PPP1R12B	1.38974	1.56326e-06	3.66987e-05
SF3B3	1.30474	1.56713e-06	3.67739e-05
RALBP1	1.33881	1.57228e-06	3.68789e-05
NOL3	1.30945	1.58321e-06	3.7063e-05
NCOR2	1.21518	1.58352e-06	3.7063e-05
FCER2	1.61103	1.59126e-06	3.72107e-05
COL4A2	1.67201	1.59256e-06	3.72107e-05
PTGES3	1.39836	1.60175e-06	3.73934e-05
P2RY10	1.4112	1.60284e-06	3.7403e-05
CD300A	2.39884	1.60517e-06	3.74257e-05
MRGPRX1	1.33766	1.60518e-06	3.74257e-05
GNAQ	1.9253	1.60995e-06	3.7521e-05
GBP2	1.34228	1.61353e-06	3.75883e-05
CRYL1	1.35363	1.61592e-06	3.76281e-05
CTSC	1.73025	1.61896e-06	3.76728e-05
RPA3	1.85839	1.62221e-06	3.77215e-05
MAD2L1	1.2577	1.62465e-06	3.77215e-05
LINC00926	1.26877	1.62469e-06	3.77215e-05
DOK2	1.67961	1.62495e-06	3.77215e-05
RGS12	1.24552	1.62496e-06	3.77215e-05
LINC01138	1.56553	1.62639e-06	3.77215e-05
NDUFA13	1.14517	1.62684e-06	3.77215e-05
LINC00493	1.85056	1.63126e-06	3.77875e-05
LINC00474	0.903914	1.63176e-06	3.77875e-05
TF	0.934571	1.63805e-06	3.79144e-05
IL32	1.73665	1.63862e-06	3.79144e-05
DNAJC1	1.48542	1.64175e-06	3.79321e-05
FXYD1	2.37464	1.64195e-06	3.79321e-05
GZMH	1.90204	1.64742e-06	3.80375e-05
NCF4	1.71152	1.64867e-06	3.80502e-05
TSFM	1.31921	1.65004e-06	3.80642e-05
LMF1	1.4069	1.65114e-06	3.80642e-05
AMIGO3 /// GMPPB	1.19492	1.65136e-06	3.80642e-05
GARNL3	1.47488	1.65527e-06	3.81382e-05
EBPL	1.45754	1.65636e-06	3.81471e-05
PRDX6	1.73188	1.65926e-06	3.81979e-05
MYC	2.17037	1.67012e-06	3.84317e-05
PROSER3	1.69649	1.67528e-06	3.85036e-05
LRRC40	1.15546	1.6758e-06	3.85036e-05
B3GAT3	1.45546	1.67763e-06	3.85162e-05
VAV1	1.71881	1.67802e-06	3.85162e-05
LSP1	1.50193	1.68296e-06	3.85811e-05
MLKL	1.23179	1.68727e-06	3.86312e-05
EIF4B	1.60422	1.69255e-06	3.87036e-05
CDC20B	1.00117	1.69557e-06	3.87448e-05
LAIR1	1.79025	1.69577e-06	3.87448e-05
TMEM256	1.8363	1.69866e-06	3.87813e-05
RPL18	1.85253	1.69879e-06	3.87813e-05
CES2	1.12914	1.7087e-06	3.88911e-05
PLEKHA4	1.35858	1.70987e-06	3.88911e-05
LOC101929177	1.21169	1.71e-06	3.88911e-05
ITFG2 /// LOC100507424	1.30382	1.71009e-06	3.88911e-05
WHSC1L1	1.2815	1.71071e-06	3.88911e-05
GJA4	1.60385	1.71458e-06	3.89467e-05
PTPRA	2.76489	1.71644e-06	3.89728e-05
ABHD12	1.63519	1.72512e-06	3.91535e-05
CLYBL-AS2	1.55259	1.7286e-06	3.92162e-05
ZNF133	1.16456	1.73134e-06	3.92426e-05
CAP1	2.4381	1.73304e-06	3.92426e-05
PSMB2	1.48726	1.73307e-06	3.92426e-05
MAGEB3	1.68037	1.73335e-06	3.92426e-05
MYD88	1.71786	1.73425e-06	3.92467e-05
GOLGA3	1.32793	1.74099e-06	3.93811e-05
PANX2	1.73161	1.74163e-06	3.93811e-05
ACSS3	1.499	1.74621e-06	3.94522e-05
KLRC4	1.12162	1.75122e-06	3.95284e-05
LLGL1	1.85575	1.75124e-06	3.95284e-05
TMEM189 /// TMEM189-UBE2V1 /// UBE2V1 /// UBE2V2	1.55091	1.7561e-06	3.96101e-05
TIMM10	1.46319	1.7581e-06	3.96352e-05
CAMLG	1.40752	1.75919e-06	3.96352e-05
LOC101928496	0.956955	1.75939e-06	3.96352e-05
GPATCH3	1.44158	1.76394e-06	3.97213e-05
CHCHD10	2.20624	1.76716e-06	3.97739e-05
SNAPC2	1.20701	1.76838e-06	3.97739e-05
HN1	1.72633	1.76856e-06	3.97739e-05
ABCF2	1.45087	1.7692e-06	3.97739e-05
HCG18	1.64664	1.76991e-06	3.97739e-05
Dbpht2	0.950686	1.77168e-06	3.97972e-05
HPCAL1	1.52933	1.77325e-06	3.98055e-05
TMEM205	1.44255	1.77912e-06	3.98988e-05
ZCCHC24	1.69027	1.78868e-06	4.00804e-05
H2AFX	1.27627	1.78965e-06	4.00856e-05
GNG7	1.17486	1.79947e-06	4.02725e-05
CSK	1.66397	1.80186e-06	4.03097e-05
IGFBP2	1.92234	1.80453e-06	4.03528e-05
TMEM98	1.84572	1.81408e-06	4.05498e-05
DEXI	1.0602	1.81582e-06	4.05722e-05
CALD1	1.39534	1.81884e-06	4.06138e-05
RARRES2	1.74416	1.81917e-06	4.06138e-05
RPS6	1.98306	1.82514e-06	4.07138e-05
SAMD4A	1.76266	1.83223e-06	4.08553e-05
CCDC174	1.37717	1.83385e-06	4.08748e-05
DPYSL2	2.39464	1.83526e-06	4.08896e-05
CLEC11A	1.39685	1.84197e-06	4.10057e-05
TXNIP	2.69071	1.84444e-06	4.10438e-05
SPOCK3	1.01588	1.84585e-06	4.10585e-05
GIMAP1-GIMAP5 /// GIMAP5	1.62831	1.84981e-06	4.11298e-05
ARL3	1.60553	1.85461e-06	4.12031e-05
TMEM88	1.62609	1.85702e-06	4.12195e-05
DIAPH1	1.04829	1.8571e-06	4.12195e-05
IAH1	1.46399	1.85761e-06	4.12195e-05
HEY2	1.59087	1.85859e-06	4.12242e-05
PPM1M	1.30594	1.86026e-06	4.12242e-05
STX2	1.37394	1.86136e-06	4.12242e-05
ANKS1B	1.07517	1.86151e-06	4.12242e-05
POLD4	1.29022	1.86159e-06	4.12242e-05
CAT	1.79273	1.86573e-06	4.12991e-05
COL6A1	1.65132	1.86845e-06	4.13327e-05
OR8G1	1.49047	1.86876e-06	4.13327e-05
CCDC74A /// CCDC74B	1.40624	1.86977e-06	4.13383e-05
DPYSL4	2.09432	1.87095e-06	4.13477e-05
ATP1A1	1.57497	1.87449e-06	4.14092e-05
PIK3CG	1.79873	1.8762e-06	4.14145e-05
ELMOD2	1.04777	1.88498e-06	4.15887e-05
ITGA11	1.51492	1.88566e-06	4.15887e-05
MIR6787 /// SLC16A3	1.35206	1.88814e-06	4.16266e-05
FAM120AOS	1.40448	1.89073e-06	4.16501e-05
CTSW	1.57822	1.89433e-06	4.17067e-05
SPNS1	1.35722	1.89482e-06	4.17067e-05
[truncated: 18,584 more rows]

## Sheet:  Table S3. DEGs of GSE79768
Gene Symbol	logFC	P.Value	adj.P.Val
EGFR	-1.07521	2.02435e-14	1.10681e-09
LINC00520	-0.828281	4.02106e-12	7.32838e-08
LBH	1.20415	2.36623e-10	3.23433e-06
ZFHX4-AS1	-0.521102	4.08996e-10	3.94982e-06
CAPZA2	0.915094	1.07743e-09	8.41546e-06
PPFIBP1	0.945285	2.08456e-09	1.42467e-05
ALYREF	0.920518	2.76988e-09	1.6827e-05
TFDP1	0.468555	3.6872e-09	2.01598e-05
IDH3A	0.818245	4.70568e-09	2.03648e-05
AGK	0.803889	4.84211e-09	2.03648e-05
CRLS1	0.484827	6.87529e-09	2.68504e-05
TCTE3	-0.79242	8.55969e-09	2.92501e-05
PPP4C	0.453751	9.43402e-09	3.03415e-05
LRRC39	0.988143	1.05918e-08	3.11386e-05
REM2	-0.417271	1.1738e-08	3.11386e-05
CDS2	0.618182	1.24946e-08	3.11386e-05
TRIQK	0.8612	1.2853e-08	3.11386e-05
MPRIP	0.421467	1.30821e-08	3.11386e-05
DEDD	0.818959	1.3099e-08	3.11386e-05
HOTTIP	-0.848899	1.66956e-08	3.80347e-05
LINC01208	-0.422416	1.81122e-08	3.96114e-05
GLUD1	0.473667	1.98082e-08	4.16544e-05
STRN	0.657031	2.2009e-08	4.45682e-05
COL21A1	0.85565	3.50957e-08	6.85307e-05
TOMM22	0.85518	3.74689e-08	7.06418e-05
NOL6	-0.324742	4.19695e-08	7.64894e-05
MTDH	-0.385031	4.62109e-08	8.15026e-05
LOC101927990	1.63657	5.12342e-08	8.48857e-05
LSM12	0.668652	5.97254e-08	9.60436e-05
EIF4E3	0.675662	6.66328e-08	0.00010409
MED1	0.479187	7.17699e-08	0.000109
DHRS9	1.28686	8.4674e-08	0.000118706
ZNF626	0.479456	9.62629e-08	0.000128351
MCTP2	-0.774586	9.81518e-08	0.000128351
PRKAA2	1.0042	1.00943e-07	0.000128351
PDCL3 /// PDCL3P4	0.656927	1.21034e-07	0.000144475
TNFRSF19	1.058	1.23921e-07	0.000144475
LRIF1	0.960898	1.24195e-07	0.000144475
RP1-58B11.1	-0.539403	1.28784e-07	0.00014496
NME9	-0.358161	1.29914e-07	0.00014496
MIR6125 /// USP15	0.559794	1.34671e-07	0.000146415
RNF141	0.388057	1.39376e-07	0.000146415
LRRC75A-AS1 /// SNORD49A /// SNORD49B /// SNORD65	0.782024	1.44215e-07	0.000146415
C10orf99	-0.625789	1.48351e-07	0.000146415
GK	0.738814	1.53749e-07	0.000146415
KLHL12	0.417161	1.59954e-07	0.000146415
RAB6A /// WTH3DI	0.742866	1.60214e-07	0.000146415
SNHG17 /// SNORA71B	-0.754378	1.61002e-07	0.000146415
TSPAN12	0.604177	1.62927e-07	0.000146415
BCORL1	-0.31752	1.67667e-07	0.000147277
SHB	-0.674766	1.70525e-07	0.000147277
LINC00527	-0.346138	1.72395e-07	0.000147277
THOC6	0.317066	1.9401e-07	0.000160565
CCDC132	0.532252	1.99697e-07	0.000160565
PTN	1.07534	2.10302e-07	0.000166641
PDK1	0.684751	2.20474e-07	0.000171817
PKIB	0.813048	2.23119e-07	0.000171817
UTP23	0.735934	2.30369e-07	0.000173343
KRTAP4-12	-0.572815	2.31441e-07	0.000173343
PRKDC	0.470002	2.55307e-07	0.000181495
WDR48	0.539983	2.55949e-07	0.000181495
MIR4680 /// PDCD4	0.57825	2.5912e-07	0.000181495
SFR1	0.86033	2.59956e-07	0.000181495
HSPA9	0.594973	2.64782e-07	0.000181495
FGF1	0.971246	2.67233e-07	0.000181495
CLUAP1	0.380329	2.69129e-07	0.000181495
MRS2	0.738265	2.70844e-07	0.000181495
GHITM	0.697258	2.72201e-07	0.000181495
COL15A1	0.769022	2.987e-07	0.000196764
PGAP2	0.416719	3.02302e-07	0.000196766
SETD5	-0.356568	3.40089e-07	0.000215855
ASMTL-AS1	-0.500074	3.42479e-07	0.000215855
KIAA1549	-0.443561	3.44153e-07	0.000215855
KIAA1467	-0.331229	3.47421e-07	0.000215855
LOC100101148 /// LOC541473	-0.369398	3.59544e-07	0.000218423
STAG1	-0.491759	3.73505e-07	0.000221295
RAB28	0.617464	3.81178e-07	0.000221295
FUBP1	0.401729	3.83515e-07	0.000221295
FANCA	-0.521483	3.87073e-07	0.000221295
ARHGEF11	-0.491605	3.95399e-07	0.000221295
ZNF224	0.66548	3.95871e-07	0.000221295
TACR1	-0.364708	4.00091e-07	0.000221295
SNX7	0.506745	4.00698e-07	0.000221295
DLD	0.552027	4.05674e-07	0.000221802
SAFB	0.343619	4.31499e-07	0.000233586
AGAP4	-0.480057	4.46992e-07	0.000236188
ZBTB43	-0.399281	4.52018e-07	0.000236188
C8orf4	1.01754	4.53584e-07	0.000236188
FBXW7	0.868333	4.83957e-07	0.000249626
MAST4	-0.571907	4.98481e-07	0.000254715
CANX	0.850573	5.21034e-07	0.000259573
INPP5A	1.20963	5.28247e-07	0.000259573
ZMYND8	-0.506573	5.29001e-07	0.000259573
FLI1	1.48227	5.30172e-07	0.000259573
LOC100268168	-0.339498	5.44691e-07	0.000259573
TTC37	0.434898	5.48055e-07	0.000259573
LOC286149 /// MIR3150A /// MIR3150B	-0.392577	5.48131e-07	0.000259573
MUC1	-0.442202	5.49983e-07	0.000259573
CHST3	-0.381727	5.50717e-07	0.000259573
CYP3A5	-0.534762	5.65079e-07	0.000262109
QSER1	0.693561	5.68305e-07	0.000262109
CYYR1	0.752954	5.73133e-07	0.000262109
ARPC4	0.467731	5.75273e-07	0.000262109
ASAH1	0.670504	5.8165e-07	0.000262824
SENP7	1.14118	5.88775e-07	0.000263863
C3orf20	-0.407364	6.04748e-07	0.00026849
HMCN2	0.505843	6.12736e-07	0.00026849
DCUN1D1	0.696831	6.195e-07	0.000268819
PDIA4	0.559736	6.38201e-07	0.000269815
LOC101060179 /// PRDM11	-0.421807	6.4189e-07	0.000269815
CNP	-0.368387	6.43673e-07	0.000269815
OPA1	0.607163	6.48433e-07	0.000269815
ASB12	-0.450417	6.51405e-07	0.000269815
REST	-0.440686	6.72934e-07	0.000276637
ZDHHC18	-0.425341	6.8613e-07	0.000278058
MRPL44	0.661796	6.86563e-07	0.000278058
GNA11	0.48299	7.14339e-07	0.00028718
LOC101060609	-0.315717	7.20795e-07	0.00028766
MIER3	0.431697	7.35112e-07	0.000288523
ACAN	-0.534395	7.40339e-07	0.000288523
PDGFA	0.550898	7.49342e-07	0.000288523
AKAP10	0.3992	7.61145e-07	0.00028996
RP11-1078H9.6	-0.572715	7.63682e-07	0.00028996
GTF3C2	-0.286106	8.0424e-07	0.000303254
FGFR1OP	0.469823	8.34903e-07	0.000308838
OGT	0.938258	8.41253e-07	0.000308838
ZGRF1	-0.420306	8.42384e-07	0.000308838
BAIAP2	-0.485197	8.46678e-07	0.000308838
EPHA3	0.941696	8.49035e-07	0.000308838
FGFR2	-0.76508	8.52941e-07	0.000308838
LOC101930541	-0.37058	8.6944e-07	0.000311759
MEDAG	-1.18543	9.17621e-07	0.000323399
SNRNP40	0.459049	9.2799e-07	0.000323399
SLC8A1	1.21409	9.44022e-07	0.000323399
FAM120A	-0.473086	9.47716e-07	0.000323399
SF3B6	0.380512	9.62545e-07	0.000323399
MFN1	0.874651	9.70633e-07	0.000323399
BCR	-0.696082	9.7536e-07	0.000323399
COL12A1	0.9539	9.75966e-07	0.000323399
C21orf33	0.693585	1.00144e-06	0.000325914
ANXA7	0.528768	1.00979e-06	0.00032669
TRRAP	0.448701	1.02879e-06	0.000330877
GLIPR2	0.819894	1.03581e-06	0.000331186
CWF19L1	0.318504	1.07225e-06	0.000340074
LOC101928505	0.699156	1.12016e-06	0.00034997
ILF2	0.461247	1.12985e-06	0.000350991
BEX2	-1.17956	1.15247e-06	0.000355997
JMJD6	-0.461743	1.17815e-06	0.000360491
MAP10	-0.399623	1.18174e-06	0.000360491
EIF4E	-0.354595	1.20323e-06	0.000360491
EIF3I	0.286141	1.20528e-06	0.000360491
PIGG	-0.428368	1.20537e-06	0.000360491
VDAC1	0.407529	1.20658e-06	0.000360491
ACTR6	0.541152	1.21495e-06	0.000361018
MAX	0.546368	1.23489e-06	0.000364959
CYP4F12	-0.462751	1.2483e-06	0.000364977
LOC100506563	-0.409376	1.27888e-06	0.000371929
DUSP3	0.517309	1.30696e-06	0.000378085
LOC101929087 /// SUMO2 /// SUMO3	0.672066	1.33342e-06	0.000382084
SLC22A15	0.484056	1.33476e-06	0.000382084
HNRNPM	-0.390365	1.34429e-06	0.000382809
HERPUD2	0.828155	1.36004e-06	0.000385286
LARS	0.406775	1.37695e-06	0.000388066
COX16	0.613568	1.40269e-06	0.000390875
NFYC	0.483358	1.41253e-06	0.000390875
C19orf26	-0.508945	1.41582e-06	0.000390875
TNIP2	-0.306213	1.47839e-06	0.00040204
TASP1	0.656479	1.48536e-06	0.00040204
DNAJC17	0.345992	1.52392e-06	0.000410445
C20orf203	-0.450191	1.54196e-06	0.000413268
NFIC	-0.389997	1.55993e-06	0.000415182
CDKN2AIPNL	0.677927	1.5729e-06	0.000415182
LOC101929552	-0.454928	1.57363e-06	0.000415182
SLC16A7	0.947803	1.57948e-06	0.000415182
TRNAU1AP	-0.319877	1.60465e-06	0.000417748
WWP1	0.40015	1.61648e-06	0.000417748
NDUFC2 /// NDUFC2-KCTD14	0.315828	1.62775e-06	0.000417828
NIN	0.558847	1.65735e-06	0.000421067
MAPK1	0.464432	1.67745e-06	0.000421328
STRADA	-0.357333	1.67992e-06	0.000421328
DNAJA2	0.535693	1.70472e-06	0.000425595
UBE2D1	1.00902	1.73027e-06	0.00043001
ST8SIA4	0.683954	1.74633e-06	0.00043204
PSMB3	0.435467	1.76333e-06	0.00043428
RRM1	0.700955	1.80068e-06	0.000437566
SLC6A6	0.474841	1.83596e-06	0.000444163
GPRC5A	-1.08294	1.85703e-06	0.000447282
C11orf30	0.913561	1.8839e-06	0.000451764
POPDC3	0.636159	1.90161e-06	0.000453702
GPATCH4	-0.420904	1.90858e-06	0.000453702
TATDN3	0.666579	1.92709e-06	0.00045612
TMEM19	0.353562	1.96908e-06	0.000459407
LOC644794	-0.336581	1.97459e-06	0.000459407
ZNF805	-0.488404	1.98651e-06	0.000460113
NUDT3 /// RPS10-NUDT3	0.57551	1.99446e-06	0.000460113
SPTLC1	0.682633	2.07543e-06	0.000476782
EIF3C /// EIF3CL	-0.413629	2.11968e-06	0.000482238
RPP30	0.428065	2.14574e-06	0.000482238
RBBP4	0.610569	2.15354e-06	0.000482238
TIGD4	-0.293058	2.15387e-06	0.000482238
B3GALT2	1.37508	2.15714e-06	0.000482238
KCTD9	0.47374	2.16092e-06	0.000482238
KCNS1	-0.481029	2.24939e-06	0.000497917
STYX	0.664276	2.30275e-06	0.000506313
TBC1D22B	-0.399496	2.31362e-06	0.000506313
C3orf38	0.477733	2.3151e-06	0.000506313
ARHGEF5	-0.503843	2.34823e-06	0.000509483
HMGB1	0.686012	2.39733e-06	0.00051604
NOS1AP	-0.356695	2.44047e-06	0.000521221
LIMCH1	0.686517	2.46726e-06	0.000524892
KDM3B	0.631802	2.49293e-06	0.000528299
CUL2	0.426311	2.523e-06	0.000532606
PEX5L	-0.548573	2.54543e-06	0.00053331
LSM4	0.529094	2.55886e-06	0.00053331
HECTD4	-0.282607	2.55941e-06	0.00053331
CCDC163P	-0.408252	2.57543e-06	0.00053331
CDC73	0.360916	2.58486e-06	0.00053331
GTF2H1	0.441868	2.62545e-06	0.000534201
DDX19B	-0.415506	2.63235e-06	0.000534201
TMEM106C	0.395208	2.63803e-06	0.000534201
RGS18	1.00014	2.64995e-06	0.000534634
DGKZ	0.403996	2.67185e-06	0.000537071
RNF6	0.609381	2.73189e-06	0.000543148
SCRN3	0.367875	2.74807e-06	0.000544028
DNAJB4	0.721141	2.75621e-06	0.000544028
SEC14L1	-0.347147	2.81316e-06	0.000551139
PTPRJ	0.45253	2.81808e-06	0.000551139
DENR	0.933371	2.82248e-06	0.000551139
LMOD3	0.673196	2.89611e-06	0.000561507
SLC30A9	0.367862	2.92323e-06	0.000564762
LOC100499489	-0.447354	2.95078e-06	0.000567727
ARL15	0.78804	2.95934e-06	0.000567727
MPP7	0.89627	3.01108e-06	0.000570949
TPM1	-0.351543	3.02356e-06	0.000570949
RPRD1A	0.783061	3.02835e-06	0.000570949
CSF2RA	0.416823	3.07167e-06	0.000577125
SNX16	0.660859	3.1116e-06	0.000580256
NRIP2	0.416947	3.12498e-06	0.000580256
VWA3A	-0.424979	3.12683e-06	0.000580256
ZNHIT2	0.358272	3.13941e-06	0.000580256
PGLS	-0.365963	3.14139e-06	0.000580256
BCAP29	0.713462	3.24056e-06	0.000596558
INIP	0.336651	3.30695e-06	0.000604707
TMEM182	1.34669	3.4135e-06	0.00061963
GLRX3	0.42241	3.41418e-06	0.00061963
KLK13	-0.377617	3.43389e-06	0.00061963
TMTC3	-0.415315	3.44538e-06	0.000619659
MSL3	0.369244	3.51136e-06	0.000629454
TMEM245	-0.428804	3.53319e-06	0.000631299
CHRNA5	-0.350991	3.63501e-06	0.000645274
SLC25A44	0.502595	3.77247e-06	0.000658976
RAB8A	0.49598	3.80711e-06	0.000662911
CHEK1	-0.301202	3.85512e-06	0.000669139
INPP4A	0.399632	3.88503e-06	0.000672196
PDE8B	0.866096	3.93454e-06	0.000676481
VLDLR	0.446553	3.95478e-06	0.00067664
VPS37C	-0.370527	3.96432e-06	0.00067664
LOC100506406	-0.359629	4.00459e-06	0.00067853
PLCD3	-0.385513	4.00851e-06	0.00067853
LOH12CR1	0.326831	4.04373e-06	0.00068102
SUB1	0.655626	4.04813e-06	0.00068102
CDK9	0.46184	4.22938e-06	0.00070716
AGO4	0.281427	4.24826e-06	0.000708151
ZNF346	-0.394321	4.33563e-06	0.000718334
DPYSL4	0.548236	4.36617e-06	0.000719676
UBE4B	0.402437	4.37303e-06	0.000719676
LMAN2	0.348293	4.46411e-06	0.000728583
AIMP1	0.75159	4.478e-06	0.000728675
RWDD3	0.603113	4.52617e-06	0.000734328
AC012499.1	-0.323369	4.55258e-06	0.000736427
YWHAH	0.635562	4.6168e-06	0.000744423
LOC100652911	-0.409524	4.63712e-06	0.000744423
C11orf73	0.426788	4.64286e-06	0.000744423
RMDN1	0.412689	4.66001e-06	0.000744988
SLC22A4	-0.659364	4.69115e-06	0.000747781
DBT	0.780065	4.76976e-06	0.0007581
KCNAB1	0.855373	4.81386e-06	0.000762892
FAM149B1	0.383236	4.8712e-06	0.000763484
PLN	0.359104	4.87345e-06	0.000763484
TCF4	0.585363	4.89728e-06	0.000764628
DAXX	-0.27125	4.90873e-06	0.000764628
RPAP3	0.675647	4.92905e-06	0.00076486
FSBP /// RAD54B	0.537675	4.93819e-06	0.00076486
MCTS1	-0.423694	5.00043e-06	0.000770391
LOC340340	-0.260689	5.10411e-06	0.000783896
SERTAD3	0.472509	5.15594e-06	0.000789639
CTDSPL2	0.417606	5.22015e-06	0.000795018
PIGN	0.392949	5.23527e-06	0.000795107
CADPS	0.878979	5.33868e-06	0.000799965
ABHD10	0.942868	5.34042e-06	0.000799965
FGF12	1.05728	5.38914e-06	0.000803671
DKK3	0.374396	5.40591e-06	0.000803671
SPATA19	-0.405729	5.46322e-06	0.000809489
GSPT1	-0.348838	5.51214e-06	0.000814531
TRAK1	0.787288	5.53123e-06	0.000815148
MARCKS	0.727535	5.57504e-06	0.0008182
GPATCH8	-0.333288	5.58493e-06	0.0008182
GTSE1	-0.329927	5.59683e-06	0.0008182
IL6R	-0.568959	5.63284e-06	0.00081869
C5orf22	0.80771	5.63592e-06	0.00081869
SYT16	-0.369759	5.65146e-06	0.00081869
LAIR2	-0.452165	5.66008e-06	0.00081869
SLC38A10	-0.471593	5.82195e-06	0.000835939
LINC01330	0.499103	5.8252e-06	0.000835939
SNRPN /// SNURF	0.620593	5.88262e-06	0.000838072
LINC00888	0.61226	5.91025e-06	0.000838072
SLC39A9	0.449372	5.91241e-06	0.000838072
DCAF7	-0.348713	5.9167e-06	0.000838072
CENPQ	0.7297	5.9613e-06	0.000840036
PITPNA-AS1	0.467912	5.98736e-06	0.00084017
KLHL7	0.809862	6.08317e-06	0.000848455
PFDN4	0.433704	6.26139e-06	0.000866687
MMAA	0.436743	6.37669e-06	0.000873124
EPPIN /// EPPIN-WFDC6	-0.349708	6.37788e-06	0.000873124
C1orf174	0.722162	6.39778e-06	0.000873124
CCDC23	0.383426	6.4037e-06	0.000873124
ZDHHC21	0.611894	6.5511e-06	0.000888454
DNAJC14	0.264753	6.59367e-06	0.000888454
NIPSNAP3A	0.618612	6.59739e-06	0.000888454
PLEKHF2	0.870491	6.68553e-06	0.000895176
RP11-96D1.11	-0.513268	6.69643e-06	0.000895176
MLLT3	0.365014	6.82578e-06	0.000905394
BC047942 /// RP11-122K13.14	0.290127	6.8391e-06	0.000905394
PPP1R3C	0.649393	6.98225e-06	0.00091989
LINC00657	0.343583	7.06111e-06	0.000928043
ATP13A5	-0.421988	7.085e-06	0.000928951
GABPB1-AS1	-0.388562	7.17846e-06	0.000933147
SNRNP27	0.565156	7.20173e-06	0.000933147
OIP5-AS1	0.404914	7.21525e-06	0.000933147
LOC100505478	-0.615588	7.21763e-06	0.000933147
HCCS	0.626766	7.21941e-06	0.000933147
PWRN2	-0.397381	7.23868e-06	0.000933431
CASP8	0.546256	7.28605e-06	0.000935767
MSANTD3-TMEFF1 /// TMEFF1	0.65644	7.29102e-06	0.000935767
ZEB2	0.682192	7.35613e-06	0.000941912
SBNO1	-0.316773	7.38e-06	0.00094276
YARS	-0.402372	7.467e-06	0.000947235
SLC30A5	0.635154	7.50532e-06	0.000949892
SP1	0.694784	7.54613e-06	0.000952852
PHF8	-0.358449	7.6324e-06	0.000958349
TRPM7	0.706592	7.66349e-06	0.000958349
SAR1B	0.607013	7.67237e-06	0.000958349
RPLP2	-0.301085	7.6786e-06	0.000958349
PCGF5	0.427612	7.69484e-06	0.000958349
TAF12	0.554775	7.74993e-06	0.000963017
P4HA1	0.817556	7.79602e-06	0.000964642
ACSBG2	-0.376909	7.811e-06	0.000964642
ADAM23	-0.319154	7.83029e-06	0.000964642
RERGL	0.880462	7.83358e-06	0.000964642
GUCY1A3	0.548258	7.88742e-06	0.000969089
INTS4	-0.318042	7.91415e-06	0.000970194
UBTF	0.507236	8.00114e-06	0.000976478
KIAA0101	-0.437163	8.03268e-06	0.000976508
RPL13AP17	-0.281932	8.0371e-06	0.000976508
DNAJA4	1.27695	8.10925e-06	0.000976959
KIAA1024	-0.336904	8.10987e-06	0.000976959
CLDND1	0.510813	8.13855e-06	0.000976959
ZCCHC7	0.677864	8.13944e-06	0.000976959
SLC24A2	-0.304223	8.26881e-06	0.000989272
GAB1	0.631318	8.31994e-06	0.000993215
RBM48	0.497759	8.35662e-06	0.000993738
PBRM1	-0.45196	8.36066e-06	0.000993738
SIK3	0.564422	8.3953e-06	0.00099569
ALKBH5	0.549097	8.42271e-06	0.000996778
LOC284219	-0.383309	8.48034e-06	0.00100008
RALB	0.439408	8.48721e-06	0.00100008
GPR160	0.970426	8.53323e-06	0.00100334
SCN1B	-0.408684	8.63682e-06	0.00101334
BRD4	-0.423691	8.67997e-06	0.00101434
CYB5R4	0.395369	8.68245e-06	0.00101434
KPNA5	0.513893	8.84982e-06	0.0010295
TLK2	0.294045	8.92122e-06	0.00103421
TTC33	0.587499	8.92862e-06	0.00103421
BET1L	-0.262983	8.94705e-06	0.00103421
MTAP	0.360681	8.97198e-06	0.00103482
ODF2	0.476209	8.99019e-06	0.00103482
DRAM2	0.649815	9.09541e-06	0.00104254
FAM212B-AS1	-0.598064	9.14745e-06	0.0010446
LOC101928098	-0.332343	9.17073e-06	0.0010446
UBQLN4	-0.260838	9.29851e-06	0.00105198
FLJ42627	-0.426177	9.3657e-06	0.00105198
APIP	0.531922	9.36967e-06	0.00105198
UBXN7-AS1	-0.489232	9.37018e-06	0.00105198
SELT	0.776226	9.43983e-06	0.00105763
LOC100506473 /// RP11-332H14.2	-0.368363	9.47849e-06	0.00105979
LOC101928304	0.692945	9.55688e-06	0.0010654
UBE2G2	0.598472	9.56767e-06	0.0010654
CALM1 /// CALM2 /// CALM3	0.285074	9.60206e-06	0.0010655
EIF3B	-0.27549	9.60754e-06	0.0010655
IQGAP2	-0.336761	9.62945e-06	0.00106577
SOS2	0.743376	9.65155e-06	0.00106606
STOML2	0.337339	9.73914e-06	0.00107356
EBF2	0.721461	9.9722e-06	0.00109402
LOC339468	-0.326735	9.99281e-06	0.00109402
RUNX1T1	0.463139	1.00048e-05	0.00109402
TMED5	-0.336843	1.01131e-05	0.00110366
DHCR24	-0.716458	1.01752e-05	0.00110823
WIPI2	-0.329407	1.0275e-05	0.00111688
SLC14A1	0.616993	1.03252e-05	0.0011201
PDE1C	0.61312	1.0481e-05	0.00113475
ARPC4 /// ARPC4-TTLL3	0.798667	1.06109e-05	0.00113944
DLEC1	-0.299022	1.0621e-05	0.00113944
LOC646482	-0.51674	1.06375e-05	0.00113944
CAPSL	-0.381649	1.06494e-05	0.00113944
LOC101929549	-0.416104	1.06938e-05	0.00114196
CCDC141	0.660469	1.08733e-05	0.00115437
TAF9B	1.54677	1.09153e-05	0.00115657
HYPK /// MIR1282 /// SERF2 /// SERF2-C15ORF63	0.37276	1.09508e-05	0.0011581
KCNA2	-0.422162	1.09951e-05	0.0011602
AK7	-0.403007	1.10217e-05	0.0011602
DDR1 /// MIR4640	-0.439889	1.10754e-05	0.00116228
YWHAZ	0.844578	1.11706e-05	0.00117002
CCPG1 /// DYX1C1-CCPG1	0.537606	1.13746e-05	0.00118911
USP46	0.724842	1.14095e-05	0.00118942
PSEN1	0.428976	1.14428e-05	0.00118942
THAP9	0.395444	1.15033e-05	0.00119344
COQ7	0.56677	1.16358e-05	0.0012035
SSR3	0.345061	1.16443e-05	0.0012035
AP3B2	-0.408793	1.18081e-05	0.00121583
DPH6	0.754579	1.18429e-05	0.00121712
GJA3	0.760842	1.18724e-05	0.00121712
PDGFD	0.877275	1.18873e-05	0.00121712
ZNF253	0.476454	1.20364e-05	0.00123008
LYPLA1	0.39334	1.2084e-05	0.00123264
PRR11	-0.468155	1.21464e-05	0.00123439
ARSD	-0.356658	1.21742e-05	0.00123492
AGPS	0.588667	1.22219e-05	0.0012366
CHGB	1.41816	1.22424e-05	0.0012366
UBQLN3	-0.276393	1.24096e-05	0.00124554
AKIP1	0.27294	1.24155e-05	0.00124554
ANKRD17	-0.276408	1.24578e-05	0.00124749
ARL1	0.409109	1.24806e-05	0.00124749
C2CD2L	-0.228161	1.25333e-05	0.00125047
ESRRB	0.554534	1.25749e-05	0.00125158
POLQ	-0.324024	1.26058e-05	0.00125158
CLEC4A	0.630943	1.28726e-05	0.00127502
GK3P	0.264745	1.30347e-05	0.00128209
CDT1	-0.398599	1.30529e-05	0.00128209
PEX2	0.448353	1.31002e-05	0.00128209
CRYZL1	0.639762	1.31038e-05	0.00128209
ZBTB14	0.349581	1.31082e-05	0.00128209
CALU	0.426734	1.31719e-05	0.00128373
ADAM10	0.528469	1.32315e-05	0.00128725
TEAD2	0.438455	1.3272e-05	0.00128756
PTPRG	0.807744	1.32818e-05	0.00128756
BRINP1	-0.501044	1.34027e-05	0.00129418
CLASP2	0.675988	1.3418e-05	0.00129418
TCTN3	-0.278531	1.34212e-05	0.00129418
SLC16A1	0.894257	1.3449e-05	0.00129458
RAB8B	1.35838	1.34783e-05	0.00129513
FAM210A	0.533253	1.3548e-05	0.00129954
MLIP	0.487154	1.36372e-05	0.00130285
USP28	0.647041	1.3654e-05	0.00130285
PP12719	-0.348875	1.37925e-05	0.0013121
TNRC6C	0.438435	1.38203e-05	0.0013121
PHTF2	0.75409	1.38274e-05	0.0013121
ERICH1-AS1	-0.271144	1.3874e-05	0.0013121
CEP70	0.640354	1.39798e-05	0.0013121
PMS2 /// PMS2CL	-0.239725	1.39815e-05	0.0013121
RP11-473I1.9	0.356374	1.39823e-05	0.0013121
FPGT	0.725502	1.39948e-05	0.0013121
ABL2	-0.317869	1.40091e-05	0.0013121
SNAPIN	0.364802	1.40237e-05	0.0013121
PLXNC1	0.606199	1.40399e-05	0.0013121
UBE2W	0.586595	1.40863e-05	0.0013121
ADAM9	1.13322	1.40948e-05	0.0013121
MAATS1	-0.369849	1.41306e-05	0.0013121
LOC101928921	-0.430499	1.41937e-05	0.00131532
DIDO1	0.375081	1.42692e-05	0.00131644
FRMD3	0.606114	1.4278e-05	0.00131644
NMT2	-0.350439	1.44268e-05	0.00132491
GTF2IRD2B	0.295003	1.44426e-05	0.00132491
FAM162A	0.606654	1.46049e-05	0.00133415
STAT5B	0.419374	1.46841e-05	0.00133415
B3GALTL	-1.12172	1.46987e-05	0.00133415
LOC100133089	-0.465042	1.47133e-05	0.00133415
UBE2B	0.408519	1.47141e-05	0.00133415
IDE	0.536003	1.47537e-05	0.00133552
DDX59	0.551982	1.47788e-05	0.00133559
DPP8	0.412871	1.49907e-05	0.00135251
IPO8	0.419688	1.50352e-05	0.00135315
MYNN	0.274527	1.51821e-05	0.00136303
TRIM8	0.44894	1.52253e-05	0.00136467
MAP3K2	0.29924	1.55378e-05	0.00138078
HOXB1	0.773074	1.55713e-05	0.00138078
USP14	-0.280328	1.5576e-05	0.00138078
VARS2	-0.345448	1.56504e-05	0.00138461
CLEC2D	0.456895	1.57366e-05	0.00138887
TGFA	0.677391	1.57495e-05	0.00138887
CCND2	0.405794	1.58975e-05	0.00139967
KRTAP4-5	-0.269332	1.59337e-05	0.00140061
ALS2CR12	0.401037	1.60038e-05	0.00140062
STK3	0.354374	1.60581e-05	0.00140062
NEFL	-0.258752	1.60979e-05	0.00140062
ACP1	0.525727	1.61132e-05	0.00140062
SMC2	0.731359	1.62736e-05	0.00140679
MAPKAPK5	0.281398	1.62801e-05	0.00140679
DCUN1D4	0.434546	1.62861e-05	0.00140679
SAV1	0.527941	1.62871e-05	0.00140679
IMPACT	0.471669	1.64057e-05	0.0014148
NUPL2	0.364869	1.64935e-05	0.00141793
RNF34	-0.429823	1.65291e-05	0.00141793
RAB11B	-0.219384	1.65609e-05	0.00141793
QTRT1	0.255204	1.65941e-05	0.00141793
BMP8A	-0.456737	1.66065e-05	0.00141793
LRCH1	0.510422	1.66235e-05	0.00141793
NCOA2	1.14463	1.67605e-05	0.00142165
C11orf42	-0.335908	1.68339e-05	0.00142165
SPATS2	0.390179	1.6839e-05	0.00142165
SOGA1	-0.390055	1.68492e-05	0.00142165
PDE5A	0.839251	1.68989e-05	0.00142365
NHLRC2	0.732549	1.6976e-05	0.00142374
NR3C1	0.434032	1.69907e-05	0.00142374
FAR1	0.971538	1.70174e-05	0.00142374
RP11-319G9.3	-0.409276	1.71234e-05	0.00142717
CUL4B	0.441196	1.71605e-05	0.00142808
PLGRKT	0.427342	1.72044e-05	0.00142956
ATP6V1H	-0.373505	1.73764e-05	0.00143678
CPSF6	0.493781	1.73965e-05	0.00143678
PREP	0.371708	1.74322e-05	0.00143756
LSM5	0.537724	1.75519e-05	0.00144526
FAM178A	0.428528	1.76391e-05	0.00144588
GFM2	0.536424	1.76525e-05	0.00144588
TMEM74	-0.291968	1.76546e-05	0.00144588
UBN2	-0.292529	1.78344e-05	0.00145579
CEP83	1.15425	1.78552e-05	0.00145579
COQ2	0.48624	1.78663e-05	0.00145579
BMPR1B	-0.923523	1.79217e-05	0.00145602
HIGD1A	0.351478	1.79902e-05	0.00145937
MRPL47	-0.261426	1.806e-05	0.00146085
HIBADH	0.850994	1.80619e-05	0.00146085
PEG3	0.651852	1.82036e-05	0.00146584
HTT	-0.328613	1.8204e-05	0.00146584
MSANTD4	0.520991	1.84529e-05	0.00147717
SUCLG2	0.439447	1.84969e-05	0.00147824
NPAS2	0.312395	1.85203e-05	0.00147824
DST	-0.351257	1.85492e-05	0.00147839
BC027619 /// RP11-236J17.3	-0.293528	1.85929e-05	0.00147945
ACAT1	0.492315	1.86172e-05	0.00147945
MIER1	0.366923	1.87401e-05	0.00148495
PLCL2	0.738198	1.88538e-05	0.0014918
RPN1	0.542225	1.90391e-05	0.00150337
PRKCE	0.410764	1.91049e-05	0.00150337
TM6SF1	0.709695	1.911e-05	0.00150337
NADK2	0.483279	1.91659e-05	0.00150393
OXR1	0.848143	1.91949e-05	0.00150393
COPS2	0.264324	1.92112e-05	0.00150393
EXOC2	0.378255	1.93321e-05	0.00150913
G3BP2	0.585779	1.93488e-05	0.00150913
CRTAC1	-0.76319	1.94613e-05	0.00151358
AC007255.8 /// BC038570	-0.399628	1.98925e-05	0.00154006
C9orf3	0.408774	1.98934e-05	0.00154006
APEX2	-0.300455	1.99145e-05	0.00154006
C3orf62 /// MIR4271	0.410059	1.99638e-05	0.00154169
PRPF31	0.499431	2.00265e-05	0.00154409
THRAP3	0.357128	2.00513e-05	0.00154409
NUS1 /// NUS1P3	0.430711	2.01217e-05	0.00154516
NRP1	0.824205	2.01523e-05	0.00154534
NDUFS1	0.72832	2.02676e-05	0.00155079
EIF5A2	0.44897	2.03023e-05	0.00155079
XRCC4	0.471793	2.03787e-05	0.00155079
FAM92A1	0.362359	2.04177e-05	0.00155079
FAM205A /// FAM205B	-0.390868	2.0422e-05	0.00155079
ZC3H13	0.562725	2.04705e-05	0.00155232
RP3-406P24.1	0.287327	2.06935e-05	0.00156706
NOP2	-0.364073	2.07234e-05	0.00156716
VRK3	-0.294281	2.08482e-05	0.00156987
MEIS1	0.506262	2.08949e-05	0.00156987
PDE6D	0.44451	2.10019e-05	0.00157176
IRF2	0.634663	2.10143e-05	0.00157176
CLCN3	0.644644	2.12166e-05	0.00158041
TMEM204	0.237303	2.12456e-05	0.00158042
VAMP4	0.394206	2.14229e-05	0.00158795
STK36	-0.260949	2.14341e-05	0.00158795
FAM76B	0.436783	2.14718e-05	0.00158859
SYPL1	0.638324	2.15089e-05	0.00158919
PLK3	-0.376463	2.15947e-05	0.00159337
ZDBF2	0.790281	2.17075e-05	0.00159857
SSRP1	-0.267413	2.17528e-05	0.00159857
URI1	0.368483	2.1874e-05	0.00160532
NCOR2	-0.349681	2.19274e-05	0.00160708
LOC101928907	-0.314471	2.2126e-05	0.0016173
BCL9L	-0.272548	2.22009e-05	0.00162061
LOC101928435	-0.286637	2.24275e-05	0.00163403
HMG20B	0.390674	2.24446e-05	0.00163403
C1orf105	-0.931688	2.25073e-05	0.00163642
TRDN	-0.94337	2.27456e-05	0.00164947
OSGEPL1	0.480221	2.27661e-05	0.00164947
ZNF160	0.799202	2.27772e-05	0.00164947
LOC100996668 /// ZEB1	1.16833	2.28549e-05	0.0016529
FLYWCH2	0.221254	2.30573e-05	0.00166099
TRA2A	0.967916	2.30579e-05	0.00166099
SUDS3	0.513952	2.31115e-05	0.00166266
GAS7	-0.464488	2.32104e-05	0.00166758
RP4-545K15.5	-0.285801	2.33756e-05	0.00167225
APC	0.378362	2.33906e-05	0.00167225
ACLY	0.391323	2.34775e-05	0.00167358
GMFB	0.588436	2.35607e-05	0.00167732
DNAAF2	0.636845	2.35964e-05	0.00167767
OR51B5	-0.449535	2.3638e-05	0.00167845
ARF1 /// MIR3620	0.290499	2.37476e-05	0.00168309
NSMAF	0.387279	2.37728e-05	0.00168309
OTUD5	0.25527	2.37957e-05	0.00168309
TARSL2	0.467939	2.38947e-05	0.0016868
TBC1D25	-0.286006	2.39517e-05	0.0016868
SAFB2	0.277222	2.39803e-05	0.0016868
LOC101927798	-0.335395	2.40191e-05	0.0016868
MFAP3	0.678045	2.40332e-05	0.0016868
RP11-60A24.3	-0.36289	2.41186e-05	0.00169062
LOC400748	-0.364535	2.43745e-05	0.00170419
POTEKP	0.439088	2.44563e-05	0.00170772
DOCK1	0.439172	2.4554e-05	0.0017107
JAG1	1.02992	2.46122e-05	0.0017107
SCOC	0.324289	2.46637e-05	0.0017107
C11orf31	0.345539	2.46719e-05	0.0017107
ACTR2	0.691692	2.47327e-05	0.0017107
CNBD1	-0.422911	2.47492e-05	0.0017107
GPBP1L1	0.34072	2.50176e-05	0.00172707
RCAN1	0.956878	2.50898e-05	0.00172987
NAP1L4	0.518077	2.51561e-05	0.00173226
NDUFAF7	0.317818	2.53137e-05	0.00174092
UBE2M	0.817803	2.54086e-05	0.00174242
KIAA1524	0.405121	2.54686e-05	0.00174242
MYCT1	0.575064	2.54937e-05	0.00174242
B3GALNT1	0.79108	2.5495e-05	0.00174242
SMUG1	0.317323	2.55893e-05	0.00174669
BTF3L4	0.390067	2.56414e-05	0.0017478
PREPL	0.451522	2.57001e-05	0.0017478
PKD1L2	-0.374955	2.57015e-05	0.0017478
CARS	-0.326735	2.57694e-05	0.00175007
PGGT1B	0.727257	2.58309e-05	0.00175007
TRIM38	-0.409674	2.5986e-05	0.00175623
AP3S1	0.467569	2.61431e-05	0.00176078
IL6ST	-0.572606	2.61534e-05	0.00176078
MESP1	0.689164	2.61862e-05	0.00176078
STT3A	0.520129	2.63404e-05	0.00176592
CASP1	0.712325	2.63732e-05	0.00176592
NMUR1	0.237428	2.64202e-05	0.00176592
YIPF4	0.454459	2.64461e-05	0.00176592
UBE2Q2L	0.504084	2.65211e-05	0.00176673
SRRM2	-0.505014	2.65293e-05	0.00176673
GIN1	0.439864	2.66416e-05	0.00176733
RAB11FIP3	-0.263919	2.66995e-05	0.00176733
RP11-420K14.2	0.830792	2.66998e-05	0.00176733
C15orf40	0.626212	2.69175e-05	0.00177958
PUS10	0.36925	2.69523e-05	0.00177973
ARHGAP15 /// LOC101928361	0.563071	2.69973e-05	0.00178055
RC3H2	0.708463	2.71342e-05	0.00178658
SUPT16H	0.325122	2.71868e-05	0.00178658
GFOD1	-0.438379	2.73346e-05	0.00179245
CFTR	-0.320629	2.7361e-05	0.00179245
FAM102B	0.594231	2.74072e-05	0.00179245
LONRF3	-0.318907	2.74659e-05	0.00179414
LOC101928858	-0.329402	2.75706e-05	0.00179883
POT1	0.461838	2.78203e-05	0.00180889
CHD1L	-0.446202	2.78775e-05	0.00180889
BYSL	-0.23966	2.79391e-05	0.00180889
BC042091 /// RP11-752D24.2	0.490307	2.79568e-05	0.00180889
LOC100130264	-0.375623	2.79785e-05	0.00180889
ATF2	0.726872	2.79895e-05	0.00180889
PHLDB2	-0.347682	2.82174e-05	0.00181718
SKAP2	-0.390221	2.82569e-05	0.00181758
LYRM2	0.373041	2.83005e-05	0.00181825
RUSC1-AS1	-0.437399	2.83938e-05	0.00182211
ANXA13	-0.440928	2.85193e-05	0.00182801
ZNF814	-0.367849	2.86079e-05	0.00183154
AAK1	-0.35963	2.88208e-05	0.00183841
PHF21A	0.411651	2.88497e-05	0.00183841
RNF14	0.538124	2.89913e-05	0.00184162
ZNF81	-0.369975	2.90009e-05	0.00184162
DGKE	0.404036	2.9001e-05	0.00184162
TRIM36	-0.293691	2.91936e-05	0.00184943
SOX18	0.598546	2.9216e-05	0.00184943
SERBP1	0.271188	2.92573e-05	0.00184943
PKP2	0.803029	2.92951e-05	0.00184943
PARVA	-0.404453	2.93271e-05	0.00184943
ATP6V1G1	0.506033	2.94527e-05	0.00185031
SPG21	-0.272444	2.95146e-05	0.00185031
ATP6V1C1	0.40812	2.9522e-05	0.00185031
MOB1A	0.520305	2.9544e-05	0.00185031
GPM6A	-0.369546	2.97669e-05	0.00186213
CDC40	0.676729	2.99596e-05	0.00186819
MYH11	0.481968	3.00635e-05	0.00186999
FAM198B	1.23631	3.02135e-05	0.00187719
FLOT1	0.703838	3.02513e-05	0.0018774
F2RL2	-0.856887	3.02891e-05	0.00187761
RCAN3	0.238995	3.07156e-05	0.00190189
HAGLR	-0.344373	3.10003e-05	0.00191369
GSTA3	-0.274307	3.12304e-05	0.00192505
MIS18A	0.558585	3.13538e-05	0.00192672
LOC284933	-0.298363	3.13634e-05	0.00192672
LINC01049	-0.311767	3.14316e-05	0.00192672
SRGAP2	-0.407799	3.14503e-05	0.00192672
USP25	0.494109	3.14913e-05	0.00192672
GATC /// SRSF9	0.510159	3.15041e-05	0.00192672
PHF19	-0.240532	3.16335e-05	0.0019297
CORO1C	0.477239	3.16639e-05	0.0019297
IFNGR1	0.879194	3.17297e-05	0.00192972
GMDS	-0.362284	3.18206e-05	0.0019319
PVR	-0.314502	3.19045e-05	0.0019339
WSCD2	-0.365981	3.20087e-05	0.00193807
POLR3A	-0.374987	3.21851e-05	0.00194603
PANK2	0.728882	3.22114e-05	0.00194603
ZMIZ2	-0.268832	3.23188e-05	0.00194733
UGGT1	0.323886	3.23365e-05	0.00194733
ARHGEF10	-0.431986	3.23398e-05	0.00194733
RFXAP	0.300428	3.24489e-05	0.00195175
THAP1	0.492952	3.26154e-05	0.00195961
UBE3A	-0.286991	3.28804e-05	0.0019712
FBN2	1.03001	3.29877e-05	0.00197547
EEA1	0.543061	3.31952e-05	0.00198518
VWA1	0.266787	3.36485e-05	0.00200086
LOC729966 /// PDE4C	0.370425	3.37164e-05	0.00200157
CSRNP3	0.428823	3.38854e-05	0.00200724
AK093370 /// CTD-3046C4.1	-0.310459	3.42024e-05	0.00202383
ACBD5	0.421628	3.43414e-05	0.00202778
LINC00599 /// MIR124-1	-0.383837	3.43434e-05	0.00202778
SS18	-0.318691	3.43819e-05	0.00202787
C9orf64	0.558836	3.46884e-05	0.00203792
MRPS31	-0.407695	3.47053e-05	0.00203792
HPYR1	-0.445099	3.47911e-05	0.00203792
LOC100288798	0.305256	3.47926e-05	0.00203792
FKSG49	-0.276216	3.49232e-05	0.00204217
MGAT4A	0.478187	3.50022e-05	0.0020446
HSPA13	0.684626	3.51238e-05	0.00204938
GP6	-0.252045	3.51589e-05	0.00204938
C4orf46	0.876312	3.53059e-05	0.00205575
ZNF275	-0.232946	3.53925e-05	0.00205644
FGFR1OP2	0.785033	3.55291e-05	0.00205779
SNX13	0.770882	3.57193e-05	0.0020622
CEP57	0.475632	3.58176e-05	0.0020622
MNDA	1.16745	3.58206e-05	0.0020622
MOCS3	0.362534	3.58315e-05	0.0020622
UBE2Q2	0.376834	3.58722e-05	0.00206237
PSMD10	0.537225	3.59831e-05	0.00206657
PKP4	0.489868	3.60728e-05	0.00206795
ST6GALNAC4	0.270767	3.60827e-05	0.00206795
ZNF532	0.479389	3.61565e-05	0.00206937
CDH2	0.732419	3.61832e-05	0.00206937
LRMP	0.497844	3.62242e-05	0.00206955
LOC150051	-0.358341	3.62725e-05	0.00207014
GUCY1B3	0.565934	3.63219e-05	0.00207062
SMAD4	-0.29163	3.63565e-05	0.00207062
USP21	0.311558	3.63944e-05	0.00207062
DTYMK	-0.2399	3.64584e-05	0.0020721
SLMO1	-0.323461	3.65211e-05	0.00207351
MRPL34	0.341824	3.66635e-05	0.00207879
PUM2	0.563647	3.68372e-05	0.00208479
ZDHHC4	0.301136	3.68722e-05	0.00208479
EFCAB14	0.65579	3.69313e-05	0.00208597
MYOZ2	0.400849	3.73369e-05	0.00210453
LINC01105	-1.52539	3.7463e-05	0.00210875
ATAD1	0.415391	3.74889e-05	0.00210875
HNMT	0.510426	3.77635e-05	0.00211991
TRUB1	0.752695	3.77648e-05	0.00211991
MRPL30	-0.264943	3.80118e-05	0.00213159
ROCK1	0.749491	3.81103e-05	0.00213403
SLMAP	0.968481	3.81334e-05	0.00213403
ELMOD2	0.376992	3.82532e-05	0.00213702
LOC145783 /// ZNF280D	0.398685	3.8265e-05	0.00213702
KIF13A	0.327156	3.8374e-05	0.00213874
ARHGAP5	0.673063	3.84872e-05	0.00214276
BTBD10	0.392631	3.86672e-05	0.00214276
PTPLAD1	0.83342	3.86685e-05	0.00214276
FBXO3	0.477844	3.86772e-05	0.00214276
MCF2L	-0.356969	3.87205e-05	0.00214276
HEG1	-0.405126	3.88527e-05	0.00214552
PCBP2	-0.52698	3.89275e-05	0.00214552
HNRNPH2 /// RPL36A-HNRNPH2	0.563636	3.91242e-05	0.0021542
NPHP1	0.442085	3.91896e-05	0.00215562
NAB1	1.19031	3.9243e-05	0.00215626
ABCC9	0.694715	3.93799e-05	0.00215958
AP1S2	0.629362	3.95709e-05	0.0021657
CRADD	0.396421	3.98199e-05	0.00217498
BLZF1	0.412364	3.99082e-05	0.00217545
BC040901 /// CTC-241N9.1 /// LOC100996419	0.482608	4.00278e-05	0.00217911
HAPLN1	0.467401	4.00549e-05	0.00217911
ASB11	0.975634	4.02708e-05	0.00218561
HSPA4L	0.67012	4.02986e-05	0.00218561
RP11-403N16.3	-0.334708	4.04169e-05	0.00218561
CCR2	0.631445	4.04543e-05	0.00218561
SOCS7	-0.293633	4.08211e-05	0.00220108
CSDE1	0.503269	4.08998e-05	0.00220315
TBL1XR1	1.11519	4.10046e-05	0.00220443
SFPQ	0.475671	4.10445e-05	0.00220443
ZDHHC13	0.662769	4.12718e-05	0.00221012
TCAIM	0.570325	4.16643e-05	0.00222461
RRAGC	-0.365577	4.1783e-05	0.00222877
NHLRC3	0.342534	4.19163e-05	0.00222886
DLG3	0.289478	4.19469e-05	0.00222886
EPHA7	0.864847	4.19732e-05	0.00222886
MLLT1	-0.28454	4.20285e-05	0.00222886
DCAF17	0.531065	4.20294e-05	0.00222886
CREM	0.442778	4.24589e-05	0.00224304
KIAA1109	0.378735	4.24608e-05	0.00224304
HMBOX1	-0.463116	4.25256e-05	0.00224429
ACN9	0.518906	4.25665e-05	0.00224429
IFNGR2	0.30177	4.27532e-05	0.00224979
ZNF579	-0.236617	4.28041e-05	0.0022503
IL4	-0.259749	4.29534e-05	0.00225598
RRN3 /// RRN3P1 /// RRN3P2	0.742691	4.31604e-05	0.00225781
DSPP	0.336244	4.3234e-05	0.00225781
PTPRS	-0.272549	4.3236e-05	0.00225781
LOC731424	-0.274752	4.36375e-05	0.0022701
SCYL2	0.800797	4.36903e-05	0.00227069
G3BP1	-0.425754	4.37564e-05	0.00227197
RAD50	0.300257	4.4358e-05	0.00229884
SPEN	-0.59118	4.44153e-05	0.00229963
LY86-AS1	-0.238173	4.47477e-05	0.00231028
ID1	0.55574	4.48091e-05	0.00231126
CD47	0.650852	4.49164e-05	0.00231461
FGF14	0.683699	4.50026e-05	0.00231469
MEFV	0.301178	4.53867e-05	0.00233225
SREK1IP1	0.630871	4.54849e-05	0.0023332
RP11-220I1.5	-0.274604	4.55284e-05	0.0023332
CYSLTR1	0.602196	4.55331e-05	0.0023332
CSRP3	0.37374	4.57786e-05	0.00234069
CSNK1G1	-0.300903	4.57948e-05	0.00234069
DPM1	0.44255	4.58349e-05	0.00234069
DNTT	-0.240083	4.59928e-05	0.00234364
CCDC121	0.632427	4.5994e-05	0.00234364
SKIV2L2	0.280836	4.6113e-05	0.00234413
FBXO42	-0.220613	4.61136e-05	0.00234413
RIT1	0.417066	4.61613e-05	0.00234413
RCHY1	0.551663	4.61868e-05	0.00234413
TTC22	-0.330481	4.64452e-05	0.00235144
DLGAP2	-0.500316	4.64482e-05	0.00235144
GFM1	0.498496	4.6571e-05	0.00235547
CDC37L1	0.477775	4.67569e-05	0.00236051
ORMDL1	0.632929	4.7002e-05	0.00237069
TMEM259	0.408295	4.70456e-05	0.00237071
LYPD6	-0.397546	4.71042e-05	0.00237148
WIBG	0.267851	4.72801e-05	0.00237683
HIF1AN	0.245412	4.72976e-05	0.00237683
HMGB1P4 /// HMGB1P4	0.434307	4.73764e-05	0.00237861
PBX2	0.648997	4.76042e-05	0.00238566
SRGAP1	-0.48148	4.78791e-05	0.00239569
POU2F1	-0.255033	4.78919e-05	0.00239569
LOC101926915	-0.283701	4.81585e-05	0.00240682
SENP2	0.373688	4.83105e-05	0.00241222
FIZ1	0.276881	4.83568e-05	0.00241232
ZMYM4	0.368414	4.85449e-05	0.0024195
SYMPK	-0.33342	4.86797e-05	0.00242304
WNT1	-0.291164	4.89652e-05	0.0024332
POLR2K	0.434417	4.90301e-05	0.0024332
RP11-382B18.4	-0.470876	4.90423e-05	0.0024332
PITHD1	0.430519	4.91668e-05	0.00243717
GGPS1	0.342394	4.93046e-05	0.00244178
MED26	-0.279161	4.95688e-05	0.00245265
PDE3A	0.478253	5.02209e-05	0.00248042
HADH	0.491054	5.03912e-05	0.00248444
GNB5	-0.221093	5.03931e-05	0.00248444
JAM3	0.926111	5.04961e-05	0.00248503
AVPI1	-0.334381	5.0552e-05	0.00248555
NLN	-0.41057	5.0733e-05	0.00248997
WBP4	0.411858	5.08813e-05	0.00249501
GABPA	0.597462	5.09971e-05	0.00249734
RP11-109D9.4	-0.332785	5.10202e-05	0.00249734
APLP2	0.526805	5.11231e-05	0.00250014
PEX13	0.467328	5.12197e-05	0.00250262
HLA-DQB1 /// LOC101060835	0.934662	5.13357e-05	0.0025041
RPA3OS	0.435011	5.14618e-05	0.0025041
AQP6	-0.23796	5.14788e-05	0.0025041
BBX	0.493328	5.17013e-05	0.0025114
KRTAP8-1	-0.338071	5.18395e-05	0.00251493
UBE2N	0.311867	5.19833e-05	0.00251758
RPS11	-0.983282	5.19862e-05	0.00251758
SMARCE1	0.325899	5.22894e-05	0.00253002
LOC101928143 /// LOC101930388 /// NUMB	0.416538	5.2517e-05	0.00253447
RAPGEF6	0.632621	5.25593e-05	0.00253447
COG6	0.517701	5.26131e-05	0.00253447
LINC00675	-0.213734	5.26605e-05	0.00253452
HSPA5	-0.272647	5.27163e-05	0.00253497
MCC	0.538727	5.30101e-05	0.00254462
C11orf58	0.389464	5.31073e-05	0.00254706
RBL1	-0.355543	5.31952e-05	0.00254865
MTUS1	-0.623834	5.3247e-05	0.00254865
LACC1	0.52361	5.32804e-05	0.00254865
GCOM1 /// POLR2M	0.399416	5.33959e-05	0.00255194
LARGE-AS1	-0.226622	5.34956e-05	0.00255447
CLDN19	-0.285789	5.3703e-05	0.00256214
RAB18	0.437081	5.37637e-05	0.0025628
SPTBN1	-0.463553	5.39887e-05	0.00257128
LINC00161	-0.274615	5.41252e-05	0.00257554
ETV1	0.41298	5.42961e-05	0.00258142
NR1D2	0.494033	5.45197e-05	0.00258981
SPHK2	-0.236574	5.47439e-05	0.0025982
CCDC152	-0.480769	5.48624e-05	0.00260156
MITD1	0.547616	5.50761e-05	0.00260943
PIBF1	0.65221	5.52797e-05	0.00261672
MKRN2	0.412638	5.53257e-05	0.00261672
DDX11	0.351289	5.55055e-05	0.00261806
ELAVL4	-0.429576	5.55331e-05	0.00261806
ENKUR	-0.348593	5.55386e-05	0.00261806
RB1CC1	0.636932	5.56073e-05	0.00261806
ILF3	0.498062	5.56152e-05	0.00261806
MPC2	0.416596	5.57327e-05	0.00262011
ACADM	0.339642	5.59455e-05	0.0026256
ZSWIM2	-0.228291	5.63377e-05	0.0026362
ZNF146	0.897081	5.63643e-05	0.0026362
FAM216B	1.39722	5.6546e-05	0.00264244
SLCO1A2	-0.386162	5.6666e-05	0.00264578
PATL1	0.250706	5.67391e-05	0.00264694
AKIRIN2	0.4677	5.68015e-05	0.00264759
RAPGEF4	0.638225	5.72195e-05	0.00265919
GRIA1	0.292458	5.7241e-05	0.00265919
MICAL3	-0.276287	5.72938e-05	0.00265919
TRIM39 /// TRIM39-RPP21	-0.237182	5.73258e-05	0.00265919
NSAP11	-0.340521	5.73423e-05	0.00265919
RP11-196G18.23	0.572378	5.79769e-05	0.00267501
CSTF2T	0.495216	5.8213e-05	0.00268364
PTPN4	0.304611	5.85126e-05	0.00269291
DLAT	0.453847	5.86918e-05	0.00269888
EHD4	0.414565	5.89981e-05	0.00271069
RSPRY1	-0.315426	5.91548e-05	0.00271192
HERC2P3 /// LOC101930458	-0.513353	5.92371e-05	0.00271192
CARNS1	-0.820862	5.93225e-05	0.00271192
TMEM65	0.413752	5.95511e-05	0.00271663
EFNA5	-0.423112	5.95745e-05	0.00271663
UTRN	0.539659	5.99499e-05	0.00273078
PRMT2	0.431443	6.00839e-05	0.00273302
GBAS	0.413536	6.05063e-05	0.00274766
LMBRD2	0.456106	6.056e-05	0.00274782
TMCC1	0.312889	6.09076e-05	0.00275781
AF086154 /// RP11-432J24.5	1.1213	6.09634e-05	0.00275781
LINC01029	-0.263614	6.09768e-05	0.00275781
ACTA2	-0.294386	6.09819e-05	0.00275781
CBFB	0.337725	6.10409e-05	0.00275819
CST3	-0.442542	6.16016e-05	0.0027754
ARPP19	0.659832	6.1611e-05	0.0027754
FBXL17	0.565461	6.16867e-05	0.0027754
TYRO3P	-0.234123	6.17771e-05	0.0027754
FAM188B /// INMT-FAM188B	-0.279871	6.19179e-05	0.00277794
CSTF3	0.552069	6.19353e-05	0.00277794
MRPL4	0.308877	6.20482e-05	0.00278073
SIRPB1	-0.318192	6.21269e-05	0.00278197
LOC145678	-0.26258	6.22393e-05	0.00278472
RANBP1	-0.272879	6.24974e-05	0.00279399
C15orf41	0.348117	6.26408e-05	0.00279811
EXOC7	-0.306713	6.31794e-05	0.00281761
ATF1	0.665484	6.31805e-05	0.00281761
GAPT	0.868255	6.32911e-05	0.00282025
EN1	-0.252053	6.33632e-05	0.00282116
RP11-102M11.2	-0.257742	6.35711e-05	0.00282359
NIPSNAP3B	0.881912	6.38149e-05	0.00282359
TPBG	-0.761533	6.38448e-05	0.00282359
ISCA1	0.35111	6.38746e-05	0.00282359
ADCK3	0.605183	6.38973e-05	0.00282359
NRAS	0.603757	6.39712e-05	0.00282359
IREB2	0.717248	6.39858e-05	0.00282359
CCDC87	-0.295524	6.41653e-05	0.00282922
KIAA2018	-0.299085	6.43366e-05	0.00283229
ZNF567	0.425189	6.4411e-05	0.00283229
TCEAL2	-1.23519	6.44421e-05	0.00283229
ZBTB6	0.752214	6.46563e-05	0.00283588
PSMC2	0.485332	6.47001e-05	0.00283588
TCF3	0.31593	6.47787e-05	0.00283588
ANO1	0.428501	6.4783e-05	0.00283588
TAF8	0.283238	6.49393e-05	0.00284045
SYNCRIP	0.300778	6.51954e-05	0.00284454
SLC25A13	-0.308884	6.5241e-05	0.00284454
PDCD4	-0.363154	6.54069e-05	0.00284801
PDLIM5	0.867735	6.54249e-05	0.00284801
MYCLP1 /// MYCLP1	-0.314497	6.60379e-05	0.00287013
EBF3	0.506796	6.61921e-05	0.00287455
SCN7A	0.678012	6.63996e-05	0.00288018
NXT2	0.583173	6.64272e-05	0.00288018
TROVE2	-0.272046	6.66792e-05	0.00288882
MORF4L1	0.529164	6.67388e-05	0.00288911
CLN5	0.413727	6.71124e-05	0.0028984
LOC101060747 /// PDPK1	-0.257549	6.75932e-05	0.00291686
CAPN13	-0.323758	6.77311e-05	0.0029205
DAG1	-0.254788	6.80557e-05	0.00292988
CBLN2	-0.929217	6.84047e-05	0.00293923
SLAMF6	-0.357839	6.84341e-05	0.00293923
C12orf4	0.357997	6.86267e-05	0.00294518
LEPR	-0.454362	6.89466e-05	0.00295155
TMCO3	0.572589	6.89761e-05	0.00295155
UBR4	-0.300131	6.8991e-05	0.00295155
ANAPC10	0.424561	6.93961e-05	0.00296063
NNT	0.567262	6.94263e-05	0.00296063
PHF10	0.246516	6.97704e-05	0.00296402
HSD17B7P2	-0.485323	6.9842e-05	0.00296476
MEF2C	0.444387	6.99137e-05	0.0029653
TIMM22	0.272814	6.99633e-05	0.0029653
FRZB	0.786067	7.0129e-05	0.00296962
SUN1	0.361633	7.01738e-05	0.00296962
CD58	0.657857	7.06057e-05	0.00298175
CHORDC1	-0.298305	7.06239e-05	0.00298175
TMED2	1.01143	7.07633e-05	0.00298263
LOC143188 /// VTI1A	-0.365921	7.07865e-05	0.00298263
PCDH7	-0.426179	7.08891e-05	0.00298263
CAPRIN1	0.613447	7.09175e-05	0.00298263
ZBTB10	0.526673	7.10025e-05	0.0029839
NONO	0.532207	7.10582e-05	0.00298395
TRIM16	0.505178	7.11759e-05	0.00298498
RHEB	0.402838	7.11919e-05	0.00298498
SLC15A2	-0.383879	7.15213e-05	0.0029965
TUFT1	-0.532963	7.18791e-05	0.00300702
DDHD1	-0.320168	7.19175e-05	0.00300702
SLC35D2	-0.251769	7.20575e-05	0.00300702
FAM96A	0.338441	7.20612e-05	0.00300702
MIR194-2	-0.253687	7.20634e-05	0.00300702
GIGYF1	0.27136	7.22569e-05	0.00301116
IPO4	-0.420469	7.23611e-05	0.00301203
KRT38	-0.250242	7.23879e-05	0.00301203
SIM1	-0.333797	7.25946e-05	0.0030146
AP1AR	0.396348	7.26433e-05	0.0030146
ALG10 /// ALG10B	0.51273	7.26479e-05	0.0030146
ZNF271	0.362188	7.28044e-05	0.00301718
PIAS2	0.546277	7.28427e-05	0.00301718
PRIM2 /// PRIM2B	0.513959	7.2905e-05	0.00301747
IFRD1	0.677088	7.30897e-05	0.00302283
TDO2	-0.237016	7.31933e-05	0.00302318
RBAK	0.482826	7.32088e-05	0.00302318
ANKRD44	0.562225	7.33743e-05	0.00302773
RABEP1	0.447834	7.3647e-05	0.00303669
LINC00269	-0.286054	7.37256e-05	0.00303764
DDA1	0.474051	7.44331e-05	0.00306166
PDE4DIP	0.743389	7.44706e-05	0.00306166
LAP3	0.405704	7.44766e-05	0.00306166
MATR3 /// SNHG4	1.00221	7.47405e-05	0.0030702
LOC102725271 /// NTM	-0.749379	7.53009e-05	0.00308626
NUDT4 /// NUDT4P1 /// NUDT4P2	0.298594	7.55358e-05	0.00309126
HDDC2	-0.256292	7.56076e-05	0.00309188
SLC25A40	0.417259	7.57428e-05	0.00309329
SUMO1	0.374163	7.57551e-05	0.00309329
KRAS	-0.284287	7.59261e-05	0.00309564
LACTB	0.474682	7.61047e-05	0.00310061
ABI1	0.616115	7.62166e-05	0.00310286
BACE1	-0.394491	7.63048e-05	0.00310414
MIER2	-0.289089	7.64921e-05	0.00310743
BCCIP	0.408006	7.64992e-05	0.00310743
PIGS	-0.213848	7.69396e-05	0.00312068
GNB1	0.384323	7.71238e-05	0.00312458
HAUS5	-0.257395	7.71501e-05	0.00312458
AZI2	0.448307	7.73217e-05	0.00312921
C9orf41	0.311643	7.74823e-05	0.00313042
KCNE3	0.489997	7.75233e-05	0.00313042
RPL27A	-0.516554	7.81051e-05	0.00315158
TINF2	-0.194488	7.9092e-05	0.00318201
C12orf29	0.542612	7.97575e-05	0.00320407
ADAMTS15	-0.628337	8.05877e-05	0.00322794
ETS1	0.612269	8.0662e-05	0.00322855
CSMD2-AS1	-0.333834	8.12852e-05	0.00324588
FLNB	-0.398716	8.1401e-05	0.00324588
FAM195A	0.402325	8.14351e-05	0.00324588
CSNK2A1	0.456258	8.14513e-05	0.00324588
CDC5L	0.385058	8.15622e-05	0.00324793
QKI	0.520859	8.16352e-05	0.00324848
MRPL50	0.728297	8.19715e-05	0.00325712
RNF40	-0.244732	8.20452e-05	0.00325758
KIF26A	0.358249	8.2138e-05	0.00325758
KCNS2	-0.304313	8.28696e-05	0.00327851
GRIK2	0.996399	8.35411e-05	0.00329553
RBM24	0.509003	8.37486e-05	0.00330134
CYP2C9	-0.349464	8.40634e-05	0.00330762
AP4E1	-0.349834	8.4073e-05	0.00330762
SKP1	0.264509	8.40914e-05	0.00330762
MCCC2	0.60588	8.42105e-05	0.00330762
PML	-0.348633	8.43988e-05	0.0033093
FOXC1	-0.774765	8.44348e-05	0.0033093
NFYB	0.54023	8.44348e-05	0.0033093
STAM2	0.612158	8.45454e-05	0.00331126
SLC12A5	-0.41029	8.48947e-05	0.00332256
CSNK1A1	0.878525	8.50462e-05	0.00332611
RP11-661A12.9	0.270804	8.57522e-05	0.00334577
CASD1	0.590883	8.5756e-05	0.00334577
LOC102725451 /// TPTEP1	-0.312049	8.60829e-05	0.00335466
AP3D1	-0.256338	8.62539e-05	0.00335892
ZNF622	-0.32838	8.64498e-05	0.00336266
MED20	0.359596	8.64728e-05	0.00336266
LOC100996724 /// LOC100996761 /// LOC101929792 /// LOC101930416 /// PDE4DIP	0.446091	8.66018e-05	0.00336309
SNAP23	0.897444	8.6607e-05	0.00336309
FBXO32	0.565838	8.69661e-05	0.00337071
ZNF780A /// ZNF780B	0.513135	8.71802e-05	0.00337337
TSPAN31	0.374479	8.73522e-05	0.00337764
PHF20	-0.2198	8.75984e-05	0.00338234
FERMT1	-0.239789	8.79609e-05	0.00338956
LRP12	0.632149	8.81257e-05	0.00339315
C1QBP	0.289658	8.82652e-05	0.00339613
MIPOL1	0.286871	8.88437e-05	0.00341119
HBS1L	0.414307	8.93403e-05	0.00342544
CEP89	0.346137	8.95257e-05	0.00342803
ZNF208	1.01972	8.99305e-05	0.00344083
PRKAR1A	0.459865	9.00043e-05	0.00344105
MAFG	-0.219949	9.00621e-05	0.00344105
WNT2	-0.404061	9.0389e-05	0.00344872
ZNF462	-0.381399	9.07048e-05	0.00345583
PFDN2	0.338508	9.1005e-05	0.00345862
MBD4	0.428457	9.10281e-05	0.00345862
E2F3	-0.287471	9.11297e-05	0.00346008
PDK3	-0.422202	9.13195e-05	0.00346176
RNF216	0.294205	9.13254e-05	0.00346176
SCP2	0.482797	9.14128e-05	0.00346176
RABL3	0.387502	9.15728e-05	0.00346176
COX19	-0.334289	9.16171e-05	0.00346176
KRBOX4 /// ZNF674	0.44721	9.26921e-05	0.00349996
VAV3	0.426533	9.28316e-05	0.00350281
EML4	-0.317046	9.30924e-05	0.00350781
ACHE	-0.742696	9.35008e-05	0.00352077
AP5S1	-0.268596	9.37848e-05	0.00352903
GLCCI1	0.405389	9.38622e-05	0.00352951
KCNJ10	0.198442	9.42883e-05	0.00353637
NHP2L1	-0.216619	9.49624e-05	0.00355482
OPN5	-0.2345	9.49901e-05	0.00355482
TMEM261	0.524519	9.51239e-05	0.00355739
OPRM1	-0.40698	9.53612e-05	0.0035634
RNASEH1	-0.267672	9.58628e-05	0.0035728
BRCC3	0.413	9.60589e-05	0.00357537
PMS2P1 /// PMS2P5	-0.346729	9.60625e-05	0.00357537
MYO19	-0.290057	9.64262e-05	0.00358403
CHIC1	0.292245	9.70243e-05	0.00360136
NEDD1	0.855366	9.7187e-05	0.00360169
SND1-IT1	-0.319328	9.72906e-05	0.00360169
UNC93B1	0.376045	9.73235e-05	0.00360169
ABCC4	0.347342	9.74367e-05	0.00360169
FAM101B	0.493074	9.74981e-05	0.00360169
GLRX	0.445513	9.76205e-05	0.00360169
RP11-544D21.2	-0.318791	9.76261e-05	0.00360169
TBCEL	0.504183	9.77367e-05	0.00360177
EXOC5	0.489791	9.77893e-05	0.00360177
LINC00557	-0.289906	9.78271e-05	0.00360177
CDC14B	0.46215	9.78919e-05	0.00360177
PPP1R12A	0.723915	9.80543e-05	0.00360533
ST13	0.426509	9.82667e-05	0.00361071
NDNL2	0.289929	9.83413e-05	0.00361102
LCMT2	-0.208792	9.84948e-05	0.00361423
IPW /// LOC101930404 /// PWARSN /// SNORD107 /// SNORD115-13 /// SNORD115-26 /// SNORD115-7 /// SNORD116-22 /// SNORD116-28 /// SNORD116-4 /// SNRPN	0.542666	9.87308e-05	0.00362046
DUT	0.344911	9.88126e-05	0.00362103
GPR52	-0.403945	9.94445e-05	0.00363931
TIMM21	0.39817	9.97676e-05	0.00364625
ERICH1	-0.292761	9.98825e-05	0.00364801
CCDC36	-0.279597	0.000100825	0.00367264
FGFR1	-0.32015	0.000101418	0.00369058
NPY6R	0.868283	0.000101453	0.00369058
CHRNA3	-0.764458	0.000101781	0.00370004
MIR6875 /// TRIP6	-0.267571	0.000102083	0.0037006
POM121 /// POM121C	-0.234969	0.000102134	0.0037006
CTNNA1	1.17844	0.000102446	0.00370697
WNT2B	-1.03313	0.000102653	0.003712
SLC20A2	0.432134	0.000102913	0.00371894
RELN	1.22224	0.000103555	0.00373722
RGR	-0.250821	0.000104335	0.00375903
TRIM62	-0.269811	0.000104417	0.00375903
HINT3	0.612656	0.000104541	0.00376039
UBE2G1	0.487906	0.000104773	0.00376485
CEP120	0.696074	0.000104846	0.00376485
PRUNE	0.632339	0.000104874	0.00376485
BRPF1	-0.260118	0.000104941	0.00376485
ATP5G2P1 /// ATP5G2P1	0.251242	0.000105269	0.00377226
BICD2	0.316936	0.000105289	0.00377226
RP11-195M16.3	-0.269745	0.000105354	0.00377226
LOC101929497	-0.447559	0.000105629	0.0037793
TERF1	-0.265858	0.000106293	0.00379841
TANK	0.706771	0.000106726	0.0038114
EPM2A	0.488206	0.000106819	0.00381223
FAM103A1	0.48148	0.000107131	0.00381539
GPR135	-0.314099	0.000107211	0.00381539
KIAA1549L	-0.390935	0.000107257	0.00381539
PKN2	0.377791	0.000107438	0.00381936
ZNF490	0.331447	0.000107579	0.00382132
ACSF3	-0.258952	0.000107633	0.00382132
YBX1	0.415406	0.000108023	0.00383266
PDLIM7	-0.276644	0.000108301	0.00384006
DTNA	0.594763	0.000108539	0.00384434
RNF122	-0.229272	0.000108868	0.00384434
RECQL	0.474914	0.000108885	0.00384434
SMA4	-0.531761	0.000108908	0.00384434
LINC00282	-0.710199	0.000108914	0.00384434
SAGE1	-0.282773	0.000109316	0.00385422
LOC100996694	0.709391	0.00010949	0.00385422
NFIB	-0.336222	0.000109513	0.00385422
RAPGEF1	0.45566	0.000109619	0.00385422
GGA2	0.338093	0.000109781	0.00385422
AP000473.8	-0.232247	0.000110056	0.00385972
TCP11L2	-0.338244	0.000110167	0.00386094
CCNY	0.221922	0.00011039	0.00386399
SUPT20H	0.463529	0.000110911	0.00387974
ERH	0.314943	0.000111058	0.00388226
ATP6V1G2-DDX39B /// DDX39B /// SNORD84	0.336538	0.000111919	0.00389693
GMCL1 /// GMCL1P1	0.534868	0.000112009	0.00389693
LOC100132005	-0.343375	0.000112393	0.00390573
FAM110C	-1.38766	0.000112457	0.00390573
ARHGEF2	0.312733	0.000112511	0.00390573
CNOT7	0.277508	0.000112682	0.00390918
NALCN-AS1	-0.305732	0.000112783	0.0039102
MED7	0.322152	0.000112887	0.00391133
PGK1	0.564992	0.000113201	0.00391797
FKBP7	0.464863	0.000113242	0.00391797
DDX18	0.618173	0.000113436	0.00392044
RDX	1.11914	0.000113531	0.00392125
CNOT6L	0.685331	0.000113874	0.003928
RNGTT	0.432722	0.000113987	0.003928
MEAF6	-0.228008	0.000114014	0.003928
LOC101927380	-0.272995	0.000114257	0.00392949
STX7	0.400844	0.000114273	0.00392949
ZNF107	0.59758	0.000114934	0.00394369
DENND5A	0.458625	0.000115047	0.00394369
RGS5	0.364904	0.000115754	0.00396545
TRNP1	-0.299968	0.000116651	0.00398767
MRPL13	0.359693	0.000116888	0.00399179
DDO	0.406333	0.000117232	0.00400104
RP11-65J3.14	-0.289787	0.000117838	0.00401437
RAB30	0.286121	0.000117998	0.00401463
SCAMP1	1.08582	0.000118943	0.00403927
RGS13	1.02958	0.000119203	0.00404557
ENO3	0.341119	0.00011941	0.00404757
POLDIP3	-0.366181	0.000119766	0.00405713
TMCO1	0.36952	0.000120207	0.00406334
DAGLB	0.43097	0.000120722	0.00407053
PLEC	0.418771	0.000120757	0.00407053
DOCK4-AS1	-0.293263	0.000120997	0.0040761
ZNF781	0.235652	0.000121486	0.00408801
SGPP1	0.916296	0.000121884	0.0040959
NCOR1	0.255572	0.000122032	0.00409768
CXCR2	1.25487	0.000122393	0.00410244
BBIP1 /// LOC100130175	-0.30068	0.000122447	0.00410244
ST3GAL6	0.579706	0.000122454	0.00410244
ATXN3	-0.265448	0.000122537	0.00410271
PACRGL	0.592531	0.000123171	0.00411889
UBE3B	0.519721	0.00012388	0.00413574
DCAF8	-0.302712	0.000124071	0.00413632
TNFRSF10C	0.469101	0.000124411	0.00414515
GMEB2	-0.186524	0.000124799	0.00415552
TBXA2R	0.458217	0.000125037	0.00415841
KLHDC4	-0.278064	0.000125286	0.00416413
RHNO1	0.470102	0.000125753	0.00417712
WIPF1	0.527463	0.000125842	0.00417753
RFC1	0.378155	0.000126103	0.00418114
CLTA	-0.340638	0.000126295	0.00418476
TVP23B	0.505012	0.000126661	0.00418647
MOB3B	-0.300101	0.00012676	0.00418647
MCM4	0.296153	0.00012679	0.00418647
KIF5B	0.631894	0.0001268	0.00418647
TOB2	0.265956	0.000127084	0.00419247
KIAA2013	-0.271675	0.000127135	0.00419247
MCM3AP	-0.286763	0.000127321	0.00419607
ABHD16B	0.244886	0.000127977	0.00420754
ATP2C2	-0.341154	0.000128364	0.0042108
IER3	-0.867814	0.000128372	0.0042108
RPA1	0.350088	0.000128376	0.0042108
CCM2L	-0.229621	0.000128384	0.0042108
DGCR12	-0.337922	0.000128688	0.00421823
TPMT	0.433773	0.000129444	0.00423056
BUB3	0.578747	0.000129451	0.00423056
SWAP70	0.642767	0.000129785	0.00423683
CCDC82	0.364873	0.000129798	0.00423683
TBX1	0.299443	0.000129923	0.00423838
DDX27	-0.246313	0.000130188	0.00424449
ZNF41	0.415258	0.000130314	0.00424608
PDP2	-0.448805	0.000130806	0.00425423
ARPP21	-0.318121	0.000130876	0.00425423
MAPKAPK5-AS1	0.311451	0.000130971	0.00425429
LOC728730	0.383763	0.000131033	0.00425429
B4GALT3	-0.188005	0.000131439	0.00426495
RCBTB1	0.564012	0.000131915	0.00427783
CALD1	0.733134	0.000132645	0.00428989
EXOSC3	0.222457	0.000132662	0.00428989
ITPK1-AS1	-0.290956	0.000132679	0.00428989
LOC101927049	-0.314838	0.000133312	0.00430529
DNAJC4	0.278855	0.000133694	0.00431252
VPS35	0.578908	0.000133989	0.00431894
CAPN6	-0.901608	0.000134051	0.00431894
SALL2	-0.415461	0.000134414	0.00432552
TRIM13	0.270983	0.00013458	0.00432834
TMEM57	0.483344	0.000134685	0.0043289
LAMTOR3	0.483576	0.000134786	0.0043289
ZNF286A	0.257678	0.000134856	0.0043289
CECR5	0.354403	0.000134915	0.0043289
LOC101928625 /// MED21	0.551795	0.000135336	0.00433989
C16orf13	0.228494	0.000135725	0.00434726
FAM3B	-0.479647	0.000136078	0.00435531
TCF7L2	-0.246878	0.000136774	0.00437077
HSPA12B	0.307557	0.000136892	0.00437077
PTPN2	-0.259434	0.000137023	0.00437077
PRKD3	0.345614	0.000137156	0.00437077
C1orf100	-0.4201	0.00013717	0.00437077
PLCE1	-0.31223	0.000137179	0.00437077
SENP8	0.413285	0.00013735	0.00437368
NT5DC1	0.276499	0.000137477	0.00437518
NUS1P3	0.443113	0.000137597	0.00437646
RNF32	-0.19362	0.000138577	0.00439764
C3orf56	-0.222943	0.000138624	0.00439764
ZNF644	0.9017	0.000138707	0.00439764
ZNF610	0.319146	0.000138786	0.00439764
GUCA1C	-0.337409	0.000138796	0.00439764
LOC642236	0.261637	0.000138827	0.00439764
VTA1	0.442076	0.000138907	0.00439764
RNF166	0.423044	0.000139094	0.00440101
PECAM1	-0.480488	0.000139202	0.00440191
PCBD1	0.266576	0.000139704	0.00440839
ANKLE1	0.210182	0.00013973	0.00440839
MBOAT2	0.274335	0.00013991	0.00441154
PSMB2	-0.295491	0.000140175	0.00441733
RP11-199F11.2	-0.29068	0.0001403	0.00441873
MZT1	0.448259	0.000140437	0.00442049
CENPA /// SLC35F6	0.666392	0.000140947	0.00443398
YME1L1	0.200575	0.000141567	0.00445051
KCTD16	-0.299874	0.000141635	0.00445051
AMACR /// C1QTNF3-AMACR	0.333797	0.000141879	0.00445562
LDOC1L	-0.237683	0.000142303	0.00446636
UBXN4	0.927134	0.000142853	0.00447848
ATP6V0A2	-0.259232	0.000143289	0.004485
FAM166A	-0.223157	0.000143346	0.004485
GMCL1	0.57059	0.000143389	0.004485
CCDC25	0.266764	0.000143729	0.00449213
ASXL1	-0.463948	0.00014392	0.00449213
SSH2	0.356361	0.000143965	0.00449213
PHLPP2	-0.283667	0.000144059	0.00449213
CREBRF	0.455085	0.000144203	0.00449213
COL18A1	-0.337108	0.000144271	0.00449213
NPR1	-0.425128	0.000144274	0.00449213
FBXO15	-0.292243	0.00014439	0.00449319
ACSM1	-0.219572	0.00014466	0.00449427
ZNF354C	0.271236	0.000144765	0.00449427
CYB561	-0.425647	0.00014488	0.00449427
SRR	0.401693	0.000144923	0.00449427
AMDHD2 /// CEMP1	0.279711	0.000145177	0.00449427
CDADC1	0.340223	0.000145247	0.00449427
ANK2	0.567709	0.000145564	0.00450069
PTGR2	0.593866	0.000146105	0.00451062
KDM4C /// KDM4C	-0.293648	0.000146202	0.00451104
ISM2	-0.272268	0.000146492	0.00451556
SASH1	-0.287181	0.000146513	0.00451556
FANCD2	-0.269471	0.0001466	0.00451569
DPY30	0.268961	0.000146757	0.00451799
SPCS3	0.697541	0.000146958	0.00452162
CCDC47	0.324662	0.000147144	0.00452244
FUNDC1	0.367444	0.000147499	0.00452928
CCSAP	-0.261832	0.000147689	0.00453136
HIPK3	0.956934	0.000148063	0.00454028
SUGP2	-0.180271	0.00014863	0.00454945
TESPA1	0.371856	0.000148686	0.00454945
IPO11 /// IPO11-LRRC70	0.542807	0.000148695	0.00454945
TMEM72-AS1	-0.254593	0.000149716	0.00457303
MIR6834 /// PFDN6	-0.236294	0.000150377	0.00458557
BCAT2	0.269637	0.000150591	0.00458557
ATP2B2	-0.333197	0.000150686	0.00458557
CLEC10A	0.380001	0.000150777	0.00458557
ACIN1	0.198502	0.000150798	0.00458557
ARL14EP	0.347236	0.000151013	0.00458957
BTBD9	-0.319709	0.000151665	0.00460684
HSPA14	-0.258311	0.000151911	0.00461175
FRYL	0.563586	0.000152541	0.00462573
MROH2A	-0.408482	0.000153323	0.00464428
PRIMPOL	0.335239	0.000153472	0.00464622
SPAM1	-0.337061	0.000153981	0.00465715
CDK13	0.348504	0.000154374	0.00466578
IGHG1 /// LOC101930405	0.478342	0.000154681	0.00466949
BCL2L13	-0.210029	0.000154719	0.00466949
LOC101929036 /// PAH	-0.318111	0.000154753	0.00466949
RP5-1065J22.8	-0.370609	0.000155376	0.00468571
ZNF295-AS1	-0.299321	0.000155609	0.00468907
SRSF1	0.455346	0.000155777	0.00468907
ZCCHC13	0.201574	0.000155782	0.00468907
GRAMD4	-0.222418	0.000156465	0.00469954
PPA2	0.457161	0.000156511	0.00469954
HUS1	0.426282	0.000156665	0.00470123
TRIM23	0.503093	0.000157128	0.00470695
LRRK2	0.647668	0.000157167	0.00470695
LOC101930112 /// SPG7	0.284433	0.000157199	0.00470695
TMEM26	-0.313347	0.000158242	0.00473297
LMAN1	0.700495	0.000158758	0.00474321
USP31	-0.307107	0.000158979	0.00474723
RUFY2	-0.577097	0.000159122	0.00474892
SHROOM2	-0.758321	0.000159246	0.00474897
ABTB1	0.330441	0.000159632	0.00474897
G6PC3	-0.276551	0.000159701	0.00474897
APH1A	0.504322	0.000159739	0.00474897
ARHGEF7	0.213127	0.000159829	0.00474897
TXNDC9	0.402537	0.000159843	0.00474897
C9orf152	-0.265989	0.000159906	0.00474897
PPP1R2	0.547661	0.000160125	0.00475289
EVI2B	0.726757	0.000160555	0.00476306
ZNF609	-0.290757	0.000160759	0.00476307
NOP14	-0.26766	0.000160895	0.00476307
DIS3	-0.219363	0.000161579	0.00476792
LIFR	0.621105	0.000161601	0.00476792
TTTY7	-0.231831	0.000161636	0.00476792
PTEN /// PTENP1	0.467532	0.000162019	0.00476792
RPL17 /// RPL17-C18orf32 /// SNORD58A /// SNORD58B /// SNORD58C	-0.519364	0.000162027	0.00476792
TMPO	0.817288	0.000162114	0.00476792
XPNPEP1	0.34186	0.00016264	0.00477569
RP11-1151B14.3	-0.308146	0.000163591	0.00479459
UFM1	0.663411	0.000163634	0.00479459
GPR26	-0.269853	0.000163859	0.00479603
KIAA1652	-0.223459	0.000164018	0.00479812
TM9SF3	0.63725	0.000164252	0.0048024
PPM1A	0.453865	0.00016442	0.00480473
KIAA1033	0.32048	0.000164637	0.0048085
TDRD10	-0.233077	0.000164893	0.00480862
PPID	0.428636	0.000165222	0.00481531
PRKAG2	0.623909	0.000165749	0.00482809
MAP4K4	0.469258	0.000166301	0.00484159
NEBL	0.602888	0.000166683	0.00484815
PTEN	0.438244	0.000166704	0.00484815
DSCR3	0.402033	0.000167252	0.00486151
SDHC	0.71226	0.000168298	0.00488154
DDX3X	0.853624	0.000168677	0.00488629
PTBP2	0.428338	0.000168982	0.00489098
MRPL35	0.534458	0.000169406	0.00489863
CELF1	-0.243936	0.000169425	0.00489863
USP42	-0.349186	0.000169769	0.00490426
ZHX2	-0.357282	0.000169962	0.00490426
SLC2A13	-0.359411	0.000169978	0.00490426
NUFIP1	-0.260773	0.000170793	0.00492224
ZFP64	-0.2881	0.00017101	0.00492224
MTHFD2L	0.544242	0.000171255	0.0049255
MUC13	-0.320663	0.000172011	0.00494465
CST6	-0.845973	0.000172536	0.00495453
OFCC1	-0.229977	0.000172928	0.00496316
MTMR7	-0.261978	0.000173116	0.00496595
SSR1	-0.361929	0.000173347	0.00496738
LOC283070	-0.449553	0.000173739	0.00497338
RNF187	-0.199797	0.000173999	0.00497822
C1orf43	0.285967	0.000174324	0.00498058
PARM1	0.542812	0.000174364	0.00498058
MOSPD1	0.352456	0.000174468	0.00498058
CHDH	-0.330801	0.000174537	0.00498058
CYP19A1	-0.267924	0.000175137	0.00499131
FUNDC2	0.234952	0.000175186	0.00499131
N4BP2L1	-0.318841	0.000175989	0.00501155
TEX12	0.236976	0.000177016	0.00503495
SMC1A	-0.242713	0.000177038	0.00503495
NUDT12	0.416773	0.000177086	0.00503495
TMEM38B	0.581547	0.000177556	0.0050417
PTRF	0.553101	0.000177732	0.0050417
PREX2	0.429558	0.000177785	0.0050417
CCNT2	0.344629	0.000178018	0.0050457
GNAI3	0.513427	0.000178454	0.00504953
CLDN15	-0.427488	0.000178497	0.00504953
TAS2R38	-0.225259	0.000178641	0.00504953
DPP9	0.322058	0.000178768	0.00504953
LOC101929841 /// LRRC37B	0.27242	0.0001788	0.00504953
FXN	0.328389	0.000179971	0.00507714
USP9X	-0.290475	0.000179983	0.00507714
GAK	-0.269105	0.000180085	0.00507714
APOPT1	-0.350034	0.000180317	0.00507714
GIGYF2	0.222828	0.000180605	0.00507714
CDC42EP3	0.286106	0.000181241	0.00507714
LOC102723620	-0.302765	0.000181338	0.00507714
SIKE1	0.445884	0.000181405	0.00507714
TPGS1	-0.366105	0.000181472	0.00507714
EIF2A	0.340674	0.00018152	0.00507714
TBX3	0.629646	0.000181823	0.00507714
DBI	0.280157	0.000181929	0.00507714
CRTC3	-0.220961	0.000181978	0.00507714
ITFG1	0.334549	0.000181979	0.00507714
GINS4	-0.293127	0.000181981	0.00507714
CYB5B	0.579582	0.000182	0.00507714
RPN2	-0.271925	0.000182009	0.00507714
SPPL2B	-0.318844	0.000182037	0.00507714
C19orf84	-0.330363	0.000182042	0.00507714
ZMYND11	0.49133	0.000182099	0.00507714
ADAM33	-0.386522	0.000182499	0.00508311
ALKBH7	0.300441	0.00018301	0.00509474
PDCD6	-0.400325	0.000183226	0.00509571
ZNF861P /// ZNF861P	-0.300819	0.000183324	0.00509571
NELFCD	0.206696	0.000183515	0.00509841
SNX6	0.507009	0.00018388	0.00510595
CUX1	-0.346559	0.000184196	0.00511215
LINC01252	-0.310982	0.000184556	0.00511953
OGFOD1	0.508157	0.000185007	0.00512944
MSI2	1.02541	0.000185542	0.00513885
RPL27A /// SNORA45A	-0.367247	0.000185575	0.00513885
FBXO8	0.535346	0.000185715	0.00513885
HIST1H2AJ	0.17794	0.000185954	0.00514266
FEM1A	0.282333	0.00018607	0.00514327
KBTBD4	0.516722	0.000186359	0.00514864
GFI1B	0.250792	0.000186621	0.00515329
PNPT1	0.491734	0.000187229	0.00516225
PRMT8	-0.380196	0.000187491	0.00516686
ESD	0.243329	0.000187703	0.00517012
ITIH4	-0.312062	0.0001879	0.00517292
PRCC	0.339201	0.000188981	0.00519258
LOC102725017	-0.370554	0.000188992	0.00519258
ANKRD23	-0.435798	0.00018931	0.00519258
ARMC1	0.491226	0.00018934	0.00519258
DMKN	-0.752932	0.000189366	0.00519258
HERC4	0.675134	0.000189374	0.00519258
SLC4A1	-0.290046	0.000190262	0.00521089
MAP3K7	0.633095	0.000191461	0.0052379
APOE	0.700615	0.000191506	0.0052379
NDUFB5	0.208751	0.00019196	0.00524772
PCMT1	0.38686	0.000192156	0.00525044
OR1A1	-0.379472	0.000192404	0.00525459
PIEZO2	-0.268948	0.00019291	0.00526578
LOC101930097	-0.193162	0.000193353	0.00527261
SLC7A14	-0.26386	0.000193644	0.00527642
IFIT5	0.584572	0.000193686	0.00527642
NRF1	0.17046	0.000194002	0.00528241
KLHL42	-0.388905	0.000194234	0.00528457
TWSG1	0.502602	0.000194275	0.00528457
CAMTA1	0.364219	0.000194438	0.00528638
HEATR5B	0.50778	0.000194548	0.00528673
ZNF703	-0.306052	0.000195062	0.00529807
ZNF528	0.331781	0.000195468	0.00530647
PPP2R3C	0.232946	0.000195631	0.00530826
VDAC3	0.399685	0.000195866	0.00531165
WNK3	-0.310132	0.000196059	0.00531165
ATRX	0.523725	0.000196092	0.00531165
TRAPPC13	0.51612	0.000196145	0.00531165
TPTEP1	-0.341093	0.000196294	0.00531252
CXCL8	0.25003	0.000196372	0.00531252
EIF5B	-0.344878	0.000196737	0.00531978
ZNF385B	0.849991	0.000197315	0.00533197
BZW2	0.348304	0.000197383	0.00533197
C18orf15	-0.225169	0.000197536	0.00533348
CACNA1C	0.33809	0.000197717	0.00533572
CNBD2	-0.21892	0.000198235	0.00534706
POU5F2	-0.301691	0.000198557	0.00535311
NSUN6	-0.561156	0.000198764	0.00535389
SYT13	-0.97823	0.000198782	0.00535389
ZNF24	0.367306	0.000199032	0.00535591
DBNDD2 /// SYS1 /// SYS1-DBNDD2	0.313875	0.000199061	0.00535591
AKT3	0.368363	0.000199246	0.00535591
NDUFA4L2	0.51729	0.000199761	0.00536442
ZNF501	0.312432	0.000200594	0.00538414
PPFIA4	0.317127	0.000201142	0.00539619
LYSMD1	0.510583	0.00020255	0.00542863
MEPCE	-0.281453	0.000202709	0.00543024
KIF13B	-0.247129	0.00020326	0.00544232
SPIN3	0.538841	0.00020358	0.00544289
ENTPD1-AS1 /// LOC101927104	-0.224754	0.000204127	0.00545485
ARGLU1	0.342167	0.000204766	0.00546926
UBXN7	-0.289058	0.000205256	0.00547432
BRD2	-0.405783	0.000205513	0.00547852
MAP3K13	0.451772	0.00020573	0.00548161
LOC100506374	-0.277953	0.000205941	0.00548195
SORCS1	-0.302801	0.000205943	0.00548195
MAPK4	0.311592	0.000206358	0.00548937
TMEM207	-0.24764	0.000206422	0.00548937
ANXA2R	0.215541	0.000207026	0.00549473
RP11-77H9.8	-0.23055	0.000207318	0.0054998
KLHL34	-0.308663	0.00020776	0.00550573
PLEKHG3	-0.266774	0.000207843	0.00550573
TOPORS	0.616971	0.000208434	0.00551696
PRRC2C	-0.297118	0.000208568	0.00551696
ZNF22	0.393775	0.000208601	0.00551696
THOC7	0.241234	0.000208671	0.00551696
TUBGCP3	0.581885	0.000208888	0.00551737
SAMD4B	-0.407742	0.00020959	0.00553136
CSDC2	-0.601464	0.00020962	0.00553136
LOC101928784	-0.377918	0.00020982	0.00553348
ADNP2	0.251538	0.000210537	0.00553909
AC018462.2 /// BC071802	-0.251721	0.000210636	0.00553909
PPP1R12B	0.526421	0.000210694	0.00553909
LOC340184	-0.253445	0.000210723	0.00553909
ASB8	0.350742	0.000211044	0.00554393
GLUD2	0.345463	0.000211212	0.00554393
PSIP1	0.62343	0.000211343	0.00554472
C12orf54	-0.242243	0.000211773	0.00555332
CSNK1E /// CSNK1E	0.319063	0.000211967	0.00555575
CNPY4	0.253785	0.000212188	0.00555711
SNX2	0.404215	0.000212361	0.00555809
NISCH	-0.271112	0.000212946	0.00556463
RAB7A	-0.190696	0.000213088	0.00556463
ARFGEF1	0.28991	0.000213892	0.00557414
KRT16	0.28318	0.000214097	0.00557683
SLC33A1	0.419938	0.000214409	0.00558229
LOC101929232 /// PDCD6IPP2	-0.296714	0.000214879	0.00558921
KCNK1	-0.362925	0.000215433	0.00560096
KCNMB2	0.827595	0.000215699	0.00560366
ARHGAP10	-0.261699	0.000215742	0.00560366
CENPU	-0.335685	0.000215975	0.00560706
NAPG	0.311097	0.00021639	0.00561373
LOC284395	-0.282934	0.000216438	0.00561373
WDFY3	0.290991	0.000216822	0.00562049
CNN3	1.04324	0.000216904	0.00562049
LOC101929112	0.377918	0.000217358	0.00562692
CYTH1	0.296223	0.000217915	0.00563599
MGST3	0.287892	0.000219808	0.00567878
CNIH4	-0.297834	0.000219951	0.00567878
PPP6C	0.472963	0.000220095	0.00567878
DPH1 /// OVCA2	-0.181381	0.000220192	0.00567878
HKR1	0.200372	0.000220838	0.00569275
KIF3B	-0.331898	0.000221288	0.00569896
NEK7	0.387002	0.000221399	0.00569914
PCOLCE2	-0.425705	0.00022226	0.00571861
NCOA6	-0.474943	0.000222385	0.00571916
YPEL5	0.52059	0.000222562	0.00572101
MKL2	-0.351249	0.00022281	0.00572248
FKTN	-0.228014	0.000222919	0.00572248
KDELR3	0.619828	0.000223332	0.00573002
AURKAPS1 /// RAB3GAP2	0.361854	0.000223948	0.00574043
NPEPPS	0.417662	0.000224499	0.00574437
METTL6	0.290662	0.000224588	0.00574437
C17orf82	-0.217889	0.000224627	0.00574437
REXO1	0.308158	0.000224816	0.00574617
MRPL19	0.56219	0.000225091	0.00574819
TIMM17A	0.423827	0.000225845	0.00575905
APOBEC2	0.657313	0.00022592	0.00575905
TM9SF1	-0.28881	0.000225955	0.00575905
CAB39	0.77417	0.000226043	0.00575905
GAS2L1	-0.416007	0.000226846	0.00577298
TMEM106B	0.237214	0.000226907	0.00577298
CREB5 /// LOC401317	-0.604976	0.000227135	0.0057761
S100A12	1.42205	0.000227719	0.00578557
ASB16-AS1	0.263164	0.000228642	0.00580362
LINC01133	-1.30146	0.000228831	0.00580398
EDRF1	0.247476	0.000228868	0.00580398
LUZP1	-0.505242	0.000229418	0.00581521
GIMAP6	0.508819	0.000230098	0.00582167
RARB	0.494879	0.000230924	0.00583654
LRP10	-0.315332	0.000231006	0.00583654
EFCAB1	-0.260502	0.000231463	0.00584537
ANKRD23 /// ANKRD39	-1.14138	0.000231685	0.00584828
PAPOLA	0.307376	0.000231817	0.00584891
KMT2A /// LOC101929115	-0.216913	0.000232282	0.00585746
G2E3	0.348194	0.00023237	0.00585746
NPY1R	0.708514	0.000232925	0.00586873
VPS29	0.304084	0.000233757	0.0058813
ZNF207	-0.420332	0.000233793	0.0058813
CHMP5	0.416216	0.000234098	0.0058813
ZNF608	0.552812	0.000234176	0.0058813
LINC01128	0.423959	0.0002343	0.0058817
LINC00665	-0.235683	0.00023446	0.00588303
RP11-397A16.3	-0.324501	0.000235146	0.00589752
CDK15	-0.287746	0.000235688	0.00590467
STIP1	0.663079	0.00023585	0.00590467
BIRC6	0.506767	0.000235853	0.00590467
GOLIM4	-0.335924	0.000235863	0.00590467
LOC101929988	-0.317495	0.000236589	0.00591744
FXR1	0.487645	0.000236919	0.00591827
YIPF6	0.223196	0.000238616	0.00594908
LCN6	-0.296119	0.000238803	0.00595102
ARID1B	0.213482	0.000240491	0.0059788
PRDM5	-0.223103	0.000240574	0.0059788
LCA5	0.623623	0.000241137	0.00598935
SLC37A1	0.183511	0.000241217	0.00598935
TIPRL	0.634262	0.000242137	0.00600672
SCNN1A	-1.00624	0.000242491	0.00601278
DLX2	-0.3748	0.000242928	0.006014
MCEE	0.471464	0.00024298	0.006014
ADAD1	-0.350403	0.000243207	0.00601409
TMEM121	0.295188	0.000243313	0.00601409
CAPN7	0.590876	0.000243576	0.00601786
PTP4A1	0.737754	0.000243839	0.00602164
PTK2	0.506905	0.000244019	0.00602335
ADCK2	-0.26089	0.000244194	0.00602495
TP73-AS1	0.26135	0.000244652	0.00603134
FCRLA	-0.335879	0.000244847	0.00603134
IRF6	0.337079	0.000244894	0.00603134
SLC35E1	-0.348363	0.000245366	0.00603537
CYBA	0.450961	0.000246914	0.00607015
INO80B /// INO80B-WBP1	0.417264	0.000248037	0.00609228
LMNA	-0.284195	0.000248269	0.00609524
SLC26A9	-0.699221	0.000248765	0.0060973
EXOSC6	0.361414	0.000248776	0.0060973
RAB40C	-0.251559	0.000248799	0.0060973
C21orf62	-1.09636	0.000249241	0.00610266
AKR1C2 /// LOC101930400	-0.296324	0.000249476	0.00610296
SORT1	0.696501	0.000249887	0.00610755
AGRN	-0.463073	0.000250115	0.00611038
ADAM32	-0.287442	0.000250367	0.00611381
U2AF2	0.209022	0.000250667	0.0061184
PRPF39	0.580013	0.000250837	0.00611982
EBLN3	0.510873	0.000251093	0.00612334
RP11-395B7.7	-0.416462	0.000251403	0.00612543
HIVEP2	-0.258908	0.000251831	0.00613311
ESYT2	0.597596	0.000251988	0.0061332
ENTPD7	-0.250091	0.000252084	0.0061332
HOXA10-HOXA9 /// HOXA9 /// MIR196B	-0.266225	0.000252171	0.0061332
LOC202181	-0.289731	0.000252401	0.00613608
SLC25A46	0.340779	0.000252849	0.00614424
BAG2	0.624995	0.000253245	0.00615112
DQ599616	-0.32664	0.000253382	0.00615172
FIGNL1	0.403684	0.000253771	0.00615843
CROCCP3	-0.289852	0.000254131	0.00616361
TRIM71	-0.250342	0.00025421	0.00616361
IST1	-0.200984	0.000254884	0.00617448
LPAR6	0.726095	0.000255099	0.00617695
UGT1A1 /// UGT1A3 /// UGT1A5 /// UGT1A8 /// UGT1A9	-0.347348	0.000256595	0.00620767
LOC101060691 /// NUTM2A-AS1	-0.259344	0.000257051	0.00621595
PTPRC	0.802066	0.000257493	0.00622084
HELQ	0.350136	0.000257519	0.00622084
PPP6R3	0.548506	0.000257595	0.00622084
HNRNPU	0.23519	0.000258005	0.00622698
TFEC	0.595584	0.000258666	0.00623295
SLC17A3	-0.29308	0.000259857	0.00625614
PPP1R1C	1.10981	0.000259979	0.00625632
MRPS6	0.349792	0.000260277	0.00625887
LOC285147	0.40992	0.000260314	0.00625887
TMEM41A	-0.246837	0.000260707	0.00626282
NR2F1-AS1	-0.276594	0.000260891	0.00626448
GGCX	-0.400772	0.000261076	0.00626616
ASB14	-0.321666	0.000261868	0.00627804
TMEM104	-0.313395	0.000261872	0.00627804
SLAIN2	0.851645	0.000262798	0.00628543
PURA	-0.23209	0.000263522	0.00629448
CCNC	0.246009	0.000263749	0.00629715
FUT8	0.389879	0.000264111	0.00630138
ZXDB	0.19756	0.000264239	0.00630138
LMTK3	-0.242248	0.000264363	0.00630138
PLIN5	-0.253404	0.000264387	0.00630138
CAMSAP1	-0.299996	0.000264875	0.00631025
IQSEC3	-0.247682	0.000265244	0.00631629
FAM26D	-0.324872	0.000265626	0.00631989
NBR1	0.522428	0.000265809	0.00632149
RFTN2	0.487826	0.000266058	0.00632465
CMKLR1	0.270427	0.000267748	0.0063593
GORASP1	-0.266158	0.000268159	0.00636631
SNORA37	-0.271282	0.000268385	0.0063689
UQCRC2	0.334145	0.000268672	0.00637294
CACNA1A /// LOC100507353	0.31144	0.000268941	0.00637657
RP11-95D17.1	-0.241457	0.000269455	0.00638597
AK097453	-0.197562	0.000269937	0.00639037
RCOR3	0.640336	0.000269975	0.00639037
C7orf55 /// C7orf55-LUC7L2 /// LUC7L2	0.47862	0.000270024	0.00639037
BCLAF1	0.653243	0.000270275	0.00639156
SUSD4	-0.587417	0.000271031	0.00640666
CRISPLD1	0.829208	0.000271349	0.00641088
BC032415	-0.393526	0.000271561	0.00641088
NDUFA7	-0.244162	0.000271593	0.00641088
FTH1	-0.276339	0.000271678	0.00641088
PON2	-0.327635	0.000274103	0.00645696
TMEM256	0.474512	0.000275463	0.00647998
SLMO2	0.502368	0.000275555	0.00647998
HDAC9	0.418714	0.000275753	0.00648186
MRPL12	0.399642	0.000276372	0.00649362
FLJ32790	-0.24787	0.000276947	0.00649777
PSMF1	-0.228916	0.000276956	0.00649777
KLHL29	-0.242138	0.000277289	0.00650118
ESPL1	-0.245119	0.00027753	0.00650405
NUCKS1	-0.332037	0.000277848	0.00650467
LOC101928198 /// MFAP3L	-0.223846	0.000277886	0.00650467
SMAD6	0.237945	0.000278039	0.00650467
GPR143	-0.316406	0.000278182	0.00650467
HAUS6	0.356181	0.000278272	0.00650467
CDC25C	-0.377469	0.000278294	0.00650467
RBM27	0.309365	0.000278389	0.00650467
GOLGA2	0.275467	0.000279875	0.00653381
C12orf66	-0.270772	0.000280566	0.00654445
SNRNP200	-0.285806	0.000280571	0.00654445
HMGA2	-0.155665	0.00028069	0.00654445
MAPK8	0.396279	0.000282419	0.00657354
PITPNC1	0.51479	0.000282737	0.00657534
SUMO1P2 /// SUMO1P2	0.240083	0.000283113	0.0065813
TMEM168	0.482229	0.000283518	0.00658641
SPIRE1	0.454478	0.000283631	0.00658641
KLHL24	0.487462	0.000283776	0.00658641
FGF7	0.967747	0.000283815	0.00658641
KLHL20	0.511927	0.000283948	0.0065867
ARRDC3	0.74448	0.00028414	0.00658837
ALPI	0.219578	0.000284639	0.00659714
KLC1	0.222678	0.000284868	0.00659965
BLOC1S2	0.37199	0.000285463	0.00660695
EXOC6	0.518595	0.000285564	0.00660695
TAT	-0.293898	0.000285667	0.00660695
C12orf65	0.24148	0.000286738	0.00662333
LINC00982	0.199563	0.000287224	0.00663123
LBP	-0.292411	0.000287323	0.00663123
TRIM34 /// TRIM6-TRIM34	0.333907	0.000287714	0.00663464
RMND5A	0.214492	0.000287806	0.00663464
ZYG11B	0.261674	0.000288598	0.00664944
IFIT2	0.498537	0.000288772	0.00665064
CEP170 /// CEP170P1	0.438861	0.000289511	0.00665983
POLR3H	-0.22528	0.000289537	0.00665983
ORC4	0.338041	0.000289806	0.00666323
FGF7 /// KGFLP1 /// KGFLP2	0.69331	0.0002902	0.00666947
LOC101929196	-0.214411	0.000290594	0.00667377
CACNA1E	-0.316985	0.000290631	0.00667377
CCNG2	0.756078	0.000290995	0.00667909
PRKAA1	0.379656	0.000291133	0.00667909
NPFFR2	-0.510071	0.000291229	0.00667909
UCHL5	0.400511	0.000291855	0.00668783
FNBP1L	0.378974	0.000294875	0.00674152
SEPHS2	-0.203498	0.000295519	0.00675199
SRPK2	0.287403	0.00029602	0.00676061
ZC3H7A	0.462919	0.000296286	0.00676187
KCTD6	0.506106	0.000296323	0.00676187
POU3F3	0.153776	0.000297273	0.00677895
ATG5	0.405185	0.000297319	0.00677895
SMARCA4	-0.303312	0.00029858	0.00679636
MRPL42	0.496106	0.000299146	0.00680641
C5orf24	0.543738	0.000299437	0.00680736
CEP41	-0.332194	0.000299774	0.00681004
TSR1	0.290499	0.000301327	0.00682828
NADSYN1	-0.32448	0.000302218	0.00684497
T-18	-0.252287	0.000302702	0.0068531
SLC4A4	-0.766747	0.000303188	0.00686127
LOC338963	-0.286681	0.000303329	0.00686161
RIOK3	-0.49296	0.000305034	0.00688593
TRIB2	0.530541	0.000305164	0.00688603
POGZ	0.318953	0.000305975	0.0068958
RAD23B	0.486127	0.000307053	0.00691439
NUP133	0.354315	0.000307669	0.00692524
FAM114A2	0.245766	0.000307788	0.00692524
BCL2L15	-0.364555	0.000308062	0.00692653
C1QTNF2	0.512867	0.000308305	0.00692653
RXRA	-0.245065	0.000308499	0.00692697
PLXND1	-0.269265	0.00030863	0.00692708
SLC44A1	0.48377	0.00030919	0.0069368
OR5AK4P	-0.188154	0.000309675	0.00694482
ARL6IP6	0.475751	0.000310745	0.00696101
ZNF143	0.269213	0.000310779	0.00696101
CCDC91	0.337355	0.000311008	0.00696318
API5	0.418024	0.000311189	0.00696318
DYM	-0.261699	0.000311263	0.00696318
RNF213	0.458517	0.000311992	0.00696953
ANAPC16	0.321459	0.000312051	0.00696953
ZNF510	0.257389	0.000312689	0.00698092
ARHGDIA	-0.26397	0.000312976	0.00698306
FAM49A	0.487974	0.000313116	0.00698306
OR10A5	-0.326696	0.000313222	0.00698306
LMTK2	-0.30053	0.000313296	0.00698306
DIP2A	-0.342002	0.000314189	0.00699525
GGA1	-0.300086	0.000314351	0.00699525
RP3-327A19.5	0.477396	0.000314355	0.00699525
TCF20	-0.263277	0.000314511	0.0069959
PARK2	-0.250277	0.000314766	0.00699609
GOLGA5	0.487082	0.000314776	0.00699609
GDI2	0.715224	0.000315344	0.00700348
TYW3	0.275301	0.000315488	0.00700348
CXADR	-0.731143	0.000315493	0.00700348
SP3	0.610747	0.000316758	0.00702587
ZNF496	-0.222206	0.000317053	0.00702922
TEX41	-0.211758	0.000318038	0.00704281
DCUN1D5	0.231603	0.000319076	0.00706008
RAB21	0.363378	0.000319225	0.00706054
LINC00463	-0.334806	0.000319382	0.00706115
GEMIN2	0.316753	0.00031956	0.00706222
DHX40	0.36664	0.000320032	0.0070698
TCF25	-0.279552	0.00032047	0.00707217
DPY30 /// MEMO1	0.37308	0.000320528	0.00707217
PAX8	0.184622	0.000320701	0.00707314
FAM181B	-0.416538	0.000321185	0.00708096
NFASC	0.484485	0.000321327	0.00708125
LOC100507431	-0.246196	0.000322189	0.00709738
LRRFIP2	0.258356	0.000322551	0.00710081
MPHOSPH9	0.32178	0.000322735	0.00710081
FOXN3	0.411362	0.000323004	0.00710175
GPANK1	0.238722	0.000323037	0.00710175
MGC34800	-0.323309	0.000323802	0.00711571
BCAS4	-0.363478	0.00032394	0.00711589
USO1	0.679406	0.000324204	0.00711628
SH3GL1P2	0.303238	0.00032482	0.00712661
RPS20 /// SNORD54	0.689394	0.000325606	0.00713527
TMX1	0.778978	0.000325945	0.00713948
TOR1A	0.237603	0.000326365	0.00714115
TIAL1	0.238382	0.000326442	0.00714115
LOC400756	-0.230276	0.000326527	0.00714115
C20orf26	0.559146	0.000326738	0.0071429
RP11-16P6.1	-0.227901	0.000327556	0.00715793
RP4-560B9.4	0.328721	0.000328688	0.00717407
MESDC2	-0.24102	0.000329521	0.00718364
SLC17A1	-0.248753	0.000329734	0.00718542
ZNF441	0.462797	0.000330362	0.00718631
UEVLD	0.732384	0.000330432	0.00718631
RBMS2	0.415691	0.000330989	0.00719325
SLC23A3	-0.216508	0.000331014	0.00719325
TMEM14A	0.532122	0.000331526	0.00719922
MB21D1	-0.256837	0.000331553	0.00719922
BMPR2	0.243265	0.00033173	0.00720022
ARL6	0.54085	0.000333015	0.00722237
COA1	-0.34784	0.00033349	0.0072298
NSD1	-0.217616	0.000334778	0.00724911
DICER1	0.398804	0.000335233	0.00725545
BCKDHB	0.533711	0.000335727	0.00725964
ZNF704	0.305593	0.000335851	0.00725964
CBX3	0.413088	0.000336364	0.00726619
ING1	0.264958	0.000336783	0.00727236
PP13439	-0.226792	0.000337263	0.00727493
LRRC40	0.523	0.000337293	0.00727493
CSPP1	-0.253253	0.000337991	0.00728694
C1orf21	0.275603	0.000338351	0.00728893
SSX3	-0.26444	0.000338488	0.00728903
CD36	1.02681	0.000339208	0.00729878
CSMD3	-0.184554	0.000340955	0.00732796
ENSA	0.541733	0.000340972	0.00732796
TMEM69	0.339919	0.0003411	0.00732796
SRPK1	0.285161	0.0003418	0.00733725
ERVH-6	-0.230951	0.000343355	0.00736771
TMEM44	-0.264702	0.00034385	0.00737543
MMP28	-0.21544	0.000344872	0.00739155
DKFZP761C1711	-0.292582	0.000346059	0.00740829
AK8	-0.253992	0.000346518	0.00741251
BBS5	0.322988	0.000346527	0.00741251
RAB36	-0.333187	0.000347727	0.00742946
CREB1	0.482142	0.000348574	0.0074417
GNA14	0.294423	0.00034879	0.0074417
DNAJC22	-0.475237	0.000349146	0.00744387
RTCA	0.206352	0.00034924	0.00744387
LOC100131541	-0.430437	0.000349355	0.00744387
PPARA	0.308115	0.000350347	0.00745921
RPS29	-0.310124	0.000350669	0.00746031
ZFAND1	0.396954	0.000350709	0.00746031
C7orf69	-0.305055	0.000350809	0.00746031
CLYBL	-0.287259	0.000351035	0.00746223
NAA50	0.529038	0.000351467	0.00746851
ALG5	-0.311932	0.000351618	0.0074688
PCNP	1.07351	0.000352604	0.00748394
CYP2B6	-0.212868	0.000352979	0.00748898
PPIC	0.377205	0.000353202	0.00749081
XRN2	0.451107	0.000354798	0.0075156
SPRED1	0.594697	0.000354921	0.0075156
NHLH1	-0.272467	0.00035533	0.00752136
ITGA4	0.910231	0.000355965	0.00752605
ELFN2	-0.214459	0.000356368	0.00753166
BRMS1L	0.53492	0.000357606	0.0075476
CNGA1	-0.337364	0.000357611	0.0075476
FRAS1	-1.01214	0.000357707	0.0075476
OCIAD1	-0.399099	0.000357857	0.0075476
ANKRD31	-0.346039	0.00035795	0.0075476
GALK2	-0.307935	0.000358489	0.0075547
ACSL6	0.458794	0.000358563	0.0075547
ZNF202	-0.243609	0.000359533	0.00757221
LOC100509814	-0.21377	0.000360881	0.00759767
MUM1	-0.311454	0.000362353	0.0076228
ZNF569	0.310919	0.00036265	0.00762612
FUBP3	0.356289	0.000363095	0.00763254
NFYA	0.425625	0.000363327	0.00763447
PIK3R2	-0.210289	0.000364332	0.00764621
TOP3B	0.277941	0.000364468	0.00764621
LOC101927553	-0.298214	0.000364651	0.00764621
PKHD1L1	-0.863308	0.000364724	0.00764621
RNF19B	0.277787	0.000365146	0.00765212
TINAGL1	0.320773	0.000366854	0.00768202
MIR100HG	0.667866	0.000367293	0.00768664
KIAA1586	0.481917	0.000367463	0.00768664
TRMT13	0.385347	0.000367497	0.00768664
MTF1	-0.202958	0.000368515	0.00770206
C11orf48 /// LOC102288414	-0.227231	0.000368866	0.00770643
TOR3A	0.205223	0.000369486	0.0077135
XPR1	0.361051	0.000369855	0.00771826
LOC100505918	-0.262299	0.000370095	0.00772031
NUDT21	0.464979	0.000370589	0.00772768
ZNF660	-0.271208	0.00037222	0.00774986
ABHD17B	0.390777	0.000373419	0.00776721
TP53I11	-0.241071	0.00037348	0.00776721
TBC1D15	0.252812	0.000373873	0.00777243
CAP2	0.32332	0.000374173	0.00777572
SGCB	0.501388	0.000374873	0.00778729
ZNF506	0.666726	0.000375738	0.00780164
RAB3B	-0.290625	0.000375849	0.00780164
SMTNL2	-0.739029	0.00037707	0.00781747
ITM2C	0.271233	0.000377183	0.00781747
GPR98	-0.258526	0.000378219	0.00783597
CKMT2-AS1	-0.299563	0.000379638	0.00786239
EVA1C	-0.422351	0.000379997	0.00786684
SEC11A	0.330375	0.000380657	0.00787752
USP24	0.295261	0.000381335	0.00788558
NENF	-0.223279	0.000383127	0.00791665
M6PR	0.562948	0.000383936	0.00792438
FAM175B	0.472179	0.000384231	0.00792525
WDR55	-0.21981	0.000384268	0.00792525
SIN3B	-0.202987	0.000385855	0.00795349
MFSD6	0.78587	0.000386216	0.00795349
RARS2	0.3159	0.000386618	0.00795367
ZMPSTE24	0.255604	0.000386693	0.00795367
POLH	0.324517	0.000386955	0.00795367
C6orf47	-0.19421	0.000387262	0.00795602
LOC100506639 /// ZNF131	-0.410034	0.000387675	0.00795609
HSPB11	0.340025	0.000387742	0.00795609
RALGPS2	0.249518	0.000387956	0.00795609
PFN2	0.284974	0.000388462	0.0079587
DDX52	-0.305807	0.000388708	0.00795977
REC114	-0.492504	0.000389545	0.00797053
BHMT	-0.322025	0.000389581	0.00797053
AC139100.3	-0.316583	0.000391211	0.00799732
CENPH	0.601375	0.000391869	0.00800653
RAD51B	-0.242638	0.000392034	0.00800679
SLC13A3	-0.213228	0.000392416	0.00800764
TMEM14B	0.333147	0.000393005	0.00801475
LOC100506235	-0.261447	0.000394549	0.00803426
ZNF502	-0.239318	0.000394822	0.00803681
PTTG3P	-0.298111	0.00039662	0.00806442
ARL8B	0.453458	0.000397685	0.00808181
GLRA2	-0.241986	0.000397953	0.0080825
ATP9B	-0.346913	0.000398453	0.00808964
STOML1	-0.273572	0.000399644	0.0081078
CDYL	0.395586	0.000400895	0.00813017
FARSB	-0.222933	0.000401144	0.00813221
INADL	0.583802	0.000402218	0.00814593
GTPBP10 /// LOC101927446	0.359259	0.00040292	0.00815611
CLIC4	0.938881	0.000403441	0.00816306
FAM115A /// LOC100294033	-0.345902	0.000403655	0.00816306
IGIP	0.249322	0.000403711	0.00816306
MGST1	-0.702279	0.000405147	0.00818907
DTWD1	0.410367	0.000405315	0.00818944
SRC	-0.201476	0.000405644	0.00819068
TADA2B	-0.308627	0.000405677	0.00819068
CLCC1	0.217181	0.000405844	0.00819103
PCNX	0.586577	0.000406555	0.00819748
TCEAL1	0.42926	0.000406674	0.00819748
KATNBL1	0.505108	0.000406763	0.00819748
ZBTB46	0.233783	0.000407964	0.0082126
AKAP8L	0.188784	0.000408498	0.00822032
KLF7	-0.404064	0.000408721	0.0082218
LRIG1	0.286896	0.000409205	0.00822851
WDR65	-0.255092	0.000409902	0.0082379
S100A10	-0.798336	0.000409974	0.0082379
C6orf118	0.252202	0.000410221	0.00823983
ENC1	-0.574577	0.000410608	0.00824457
COPG1	0.244178	0.000411672	0.00825988
RDH13	-0.305802	0.000412493	0.00827029
DEF6	0.227104	0.000413499	0.00828511
OBSL1	-0.425928	0.000413965	0.00828554
[truncated: 8,736 more rows]

## Sheet: Table S4. final genes & miRNAs
	8mers of GTR Genes common with GSE41177
	Atrial Fibrillation		miRNAs
	MTHFR	2	miR-22-3p, miR-24-3p
	ZFHX3	11	miR-23-3p,miR-204-5p, miR-211-5p, miR-128-3p, miR-101-3p.2, miR-27-3p, miR-15-5p, miR-16-5p, miR-195-5p, miR-424-5p, miR-497-5p
	KCNN3	10	miR-135-5p, miR-9-5p, miR-25-3p, miR-32-5p, miR-92-3p, miR-363-3p, miR-367-3p, miR-30-5p, miR-101-3p.1, miR-218-5p
	HCN4	2	miR-101-3p.2, miR-125-5p
	PRRX1	10	miR-212-5p, miR-124-3p.1, miR-124-3p.2, miR-506-3p, let-7-5p, miR-98-5p, miR-204-5p, miR-211-5p, miR-124-3p.1, miR-9-5p
	SCN2B	8	miR-125-5p, miR-34-5p, miR-449-5p, miR-218-5p, miR-133a-3p.1, miR-202-5p, miR-135-5p, miR-133a-3p.1
	ANK2	3	miR-9-5p, miR-139-5p, miR-142-3p.2
	GNB5	5	miR-17-5p, miR-20-5p, miR-93-5p, miR-106-5p, miR-519-3p
	sympathetic nervous sytem
	LEP	1	miR-29-3p,
	GATA3	1	miR-144-3p,
	EDNRA	2	miR-203a-3p.2, miR-30-5p
	NGF	2	let-7-5p, miR-98-5p
	SOX11	14	miR-27-3p, miR-101-3p.1, miR-204-5p, miR-211-5p, miR-455-5p, miR-25-3p, miR-32-5p, miR-92-3p, miR-363-3p, miR-367-3p, miR-196-5p, miR-218-5p, miR-141-3p, miR-200a-3p,
	SLC6A2	4	miR-124-3p.2, miR-506-3p, miR-9-5p,miR-23-3p
	SH2B1	1	miR-142-3p.1
	PLXNA4	11	miR-15-5p, miR-16-5p, miR-195-5p, miR-424-5p, miR-497-5p, miR-200bc-3p, miR-429,miR-1-3p, miR-206, miR-141-3p, miR-200a-3p
	CACNA2D1	9	miR-103-3p, miR-107, miR-15-5p, miR-16-5p, miR-195-5p, miR-424-5p, miR-497-5p, miR-139-5p, miR-338-3p,
	ADRB1	12	let-7-5p, miR-98-5p, miR-19-3p, miR-141-3p, miR-200a-3p, miR-101-3p.1, miR-101-3p.2, miR-25-3p, miR-32-5p, miR-92-3p, miR-363-3p, miR-367-3p,
	PIEZO1	2	miR-101-3p.1, miR-139-5p
	Kidney hypertension
	JAG1	7	miR-153-3p, miR-214-5p, miR-21-5p, miR-590-5p, miR-26-5p, miR-124-3p.2, miR-506-3p
	BMPR2	6	miR-25-3p, miR-32-5p, miR-92-3p, miR-363-3p, miR-367-3p, miR-142-3p.2
	HSP90B1	3	miR-23-3p, miR-150-5p, miR-181-5p
	TGFA	3	miR-148-3p, miR-152-3p, miR-205-5p
	MECOM	3	miR-133a-3p.1, miR-182-5p, miR-219-5p
	ADD1	2	miR-27-3p, miR-27-3p
	CASZ1	4	miR-142-3p.1, miR-221-3p, miR-222-3p, miR-26-5p
	ECE1	3	miR-199-5p, miR-124-3p.1, miR-140-3p.1
	KDM4A	2	miR-23-3p, miR-137
	KCNK3	3	miR-23-3p, miR-34-5p, miR-449-5p
	MAML2	1	miR-23-3p
	SOX6	11	miR-203a-3p.1, miR-96-5p, miR-1271-5p,miR-19-3p, miR-18-5p, miR-499a-5p, miR-137,miR-23-3p, miR-101-3p.2,miR-338-3p, miR-455-3p.1
	MOV10	1	miR-153-3p
	CAPZA1	1	miR-30-5p
	MED13L	5	miR-128-3p, miR-19-3p, miR-202-5p, miR-23-3p, miR-26-5p
	SMAD9	2	miR-27-3p, miR-193a-5p
	MYO1D	2	miR-137, miR-155-5p
	SV2C	4	miR-216b-5p, miR-96-5p, miR-1271-5p, miR-182-5p
	ATP13A3	3	miR-103-3p, miR-107,miR-142-5p

## Sheet: Table S5. DEMs of GSE190898
miRNAs	log FC	p value			miR-101
miR-3613	-2.99983	3.55682e-05
miR-3613-5p	-2.99983	3.55682e-05
miR-6273	-3.05756	0.000146908
miR-2325	-2.70343	0.000149386
miR-2361	-2.49628	0.000163912
miR-5647	1.80399	0.000175344
miR-731	-0.519671	0.00019747
miR-2337	-0.495627	0.000332057
miR-2952	2.1812	0.000347756
miR-6954-5p	-0.738464	0.000493978
miR-1859	1.32213	0.000573209
miR-5416	-1.74584	0.000574647
miR-7147	-0.505216	0.0005908
miR-3448-3p	-0.507719	0.00065902
miR-1197	-0.516056	0.000790183
miR-1197-3p	-0.516056	0.000790183
miR-559	-0.524062	0.000918178
miR-3311	-0.489354	0.00104476
miR-7749-5p	1.02548	0.00106933
miR-3495	-0.582086	0.00107669
miR-6819-3p	-0.486816	0.00110877
miR-6806-3p	1.17267	0.00134868
miR-320	-0.546102	0.00134972
miR-3201	0.393215	0.00137262
miR-4801	-0.500339	0.00140204
miR-5187-3p	-0.439767	0.00141871
miR-2120	-0.41895	0.00144565
miR-31-3p	-0.388224	0.00157102
miR-6747-5p	0.388316	0.0015928
miR-5622-3p	-0.494269	0.00163015
miR-H6-5p	0.827679	0.00163897
miR-326-5p	0.602705	0.00166904
miR-323-5p	0.424056	0.00169604
miR-4656	1.07429	0.00187835
miR-UL36-3p	-0.359985	0.00188136
miR-627-5p	-0.444695	0.00192599
miR-6669-3p	-0.579869	0.00202227
miR-4957-3p	0.641495	0.00203231
miR-299	-0.583841	0.00211611
miR-1869	0.40331	0.00211999
miR-535	-0.54267	0.00219393
miR-535-5p	-0.54267	0.00219393
miR-6806-5p	0.539123	0.00247648
miR-3584-5p	0.464797	0.00248466
miR-1421-1-3p	-0.520793	0.00254401
miR-4330	1.41646	0.00257161
miR-172-5p	-0.495805	0.00258174
miR-2527	0.367509	0.00275975
miR-3720	0.400502	0.00277089
miR-3074-2	-0.400469	0.00278034
miR-3917	0.393438	0.00278595
miR-14215p	-0.471736	0.00281584
miR-2166	-0.40294	0.0028441
miR-3162-3p	-0.46673	0.00293659
miR-171	0.363612	0.00295534
miR-883	-0.642327	0.0030324
miR-507	0.369202	0.00316329
miR-6925-5p	-0.688715	0.00342624
miR-2029-5p	-0.44536	0.00343806
miR-4633	-0.311781	0.0034429
miR-54	-0.376809	0.00346787
miR-3814-5p	-0.391249	0.00364812
miR-317-5p	-0.384973	0.00368214
miR-US4-5p	-0.645229	0.00370605
miR-2005p	-0.557662	0.00371386
miR-7289-5p	-0.464692	0.00371862
miR-2461-5p	-0.377477	0.00374416
miR-10	0.403349	0.0037921
miR-2533	-0.526495	0.00387589
miR-3953	-0.501691	0.00393533
miR-455	-0.399589	0.00402918
miR-3910-2	-0.370736	0.00414898
miR-989	-0.373051	0.00417758
miR-7032-3p	-0.382427	0.0042382
miR-959-5p	-0.414068	0.00426109
miR-1252-3p	-0.35704	0.00430638
miR-6533	0.401813	0.00438147
miR-483-5p	-0.474277	0.00440677
miR-7639	-0.617323	0.0044667
miR-982	-0.344466	0.00449115
miR-5108	-0.365438	0.0045033
miR-7003-5p	0.709305	0.00461214
miR-6516-5p	-0.379433	0.0047117
miR-9023p	-0.429683	0.0047505
miR-902-3p	-0.429683	0.0047505
miR-184	0.314203	0.00477374
miR-6012-3p	0.471724	0.00493779
miR-252	-0.446689	0.00513541
miR-489	-0.399691	0.00515098
miR-6131	0.552951	0.00516938
miR-166	0.440312	0.00526648
miR-5506	-0.401893	0.00538583
miR-1143-5p	-0.394968	0.00546054
miR-7844-5p	-0.343431	0.00546539
miR-219-5p	-0.300651	0.00550458
miR-25925p	1.56837	0.00556195
miR-2950	-0.73921	0.00560598
miR-602	0.677654	0.00561377
miR-2359	-1.19699	0.00568396
miR-1249	-0.498798	0.00570185
miR-1249-3p	-0.498798	0.00570185
miR-423	-0.506768	0.00570689
miR-423-5p	-0.506768	0.00570689
miR-6834-3p	-0.472433	0.00573415
miR-3776	-2.4279	0.00576661
miR-837-5p	-0.509911	0.0058044
miR-166-5p	0.281561	0.00585082
miR-5797	-0.344108	0.00586882
miR-H1-3p	-0.549349	0.00592974
miR-6641-5p	-0.372451	0.00597824
miR-4849	0.314056	0.00601428
miR-7025-3p	0.422739	0.00607584
miR-7-3p	-0.440071	0.006182
miR-1890	-0.321555	0.00618838
miR-7463-3p	-0.303713	0.00619585
miR-9-3p	-0.402748	0.00633811
miR-4440	0.372193	0.00643622
miR-8130-3p	0.4137	0.00645629
miR-1245p	-0.396817	0.00654096
miR-7842	-0.34917	0.00654273
miR-6661-5p	0.405932	0.00657458
miR-1905	-0.551639	0.00662987
miR-6677-5p	0.391153	0.00666046
miR-7392-3p	1.58074	0.00668448
miR-1240	0.662062	0.00672045
miR-2055	-0.487511	0.00678129
miR-196	-0.439865	0.00680586
miR-200-5p	0.301516	0.00702218
miR-29	-0.347332	0.00703654
miR-133-1	0.446635	0.0070638
miR-235-5p	-0.427539	0.00713218
miR-151-3p	-0.422653	0.00714485
miR-160	-0.381652	0.00714884
miR-160h	-0.381652	0.00714884
miR-33	-0.318783	0.00718823
miR-335p	-0.318783	0.00718823
miR-4293	-0.351121	0.00720072
miR-5004-3p	-0.369633	0.00723483
miR-6768	-0.516401	0.00728035
miR-93p	-0.344033	0.0074648
miR-1814	-0.462345	0.00748464
miR-1-3-3p	-0.335985	0.00750002
miR-4305	-0.381802	0.00769254
miR-7657-5p	0.458268	0.00769262
miR-2510	-0.323387	0.00775029
miR-563	-0.31933	0.00778979
miR-6580-5p	1.88828	0.00779273
miR-1765	0.347808	0.00796379
miR-7020-5p	0.383828	0.00798671
miR-307-5p	-0.480635	0.00807936
miR-3682-5p	-0.372275	0.00841823
miR-6764-3p	-0.353667	0.00842146
miR-1224	-0.396428	0.00849471
miR-2230-3p	-0.305129	0.00851313
miR-3191-3p	-0.411804	0.00852531
miR-H4-3p	-0.283152	0.00858218
miR-4706	-1.26293	0.00862788
miR-3178	-0.872293	0.00865467
miR-7118	-0.352601	0.00870314
miR-7053	0.351481	0.00877893
miR-6155	-0.372398	0.00884571
miR-6016-3p	-0.333502	0.00890505
miR-770	-0.311435	0.00891849
miR-770-5p	-0.311435	0.00891849
miR-40003p	-0.367076	0.00900565
miR-7398-3p	-0.422625	0.00902476
miR-23-3p	0.312183	0.00919352
miR-36-3p	-0.486562	0.00930134
miR-142-5p	-0.353677	0.00946911
miR-H3-3p	0.649911	0.0095096
miR-390-5p	0.329112	0.00955032
miR-4550	-0.427579	0.00960979
miR-3250	0.479066	0.00962794
miR-6914-5p	0.427643	0.00971436
miR-711	-0.643907	0.00981978
miR-1886.3	-0.316495	0.00990556
miR-398-5p	0.352535	0.00998543
miR-2285	0.380819	0.0101725
miR-6283	-0.285935	0.0101789
miR-2444	-0.75296	0.0101811
miR-1605p	0.358859	0.0101864
miR-160-5p	0.358859	0.0101864
miR-160f	0.358859	0.0101864
miR-399k	-0.311729	0.0102151
miR-827	0.347287	0.0102745
miR-827-3p	0.347287	0.0102745
miR-1435	0.426793	0.0105374
miR-314-5p	0.33821	0.0105513
miR-5694	-0.286692	0.0106259
miR-4064-5p	-0.31026	0.010644
miR-6657-3p	-0.749746	0.0108021
miR-3902-3p	-1.27545	0.0109273
miR-7467-5p	0.512019	0.010979
miR-883-5p	0.35048	0.0109989
miR-1166.2	1.7248	0.0110391
miR-6481	0.283975	0.011115
miR-51633p	-0.44509	0.0111252
miR-277	-0.391801	0.0112586
miR-192-3p	-0.310255	0.0112885
miR-8116	-0.314263	0.0112892
miR-2158-3p	0.431057	0.0113231
miR-7974	-0.328297	0.0113431
miR-4792	0.386016	0.0113725
miR-937-5p	1.24327	0.0113865
miR-1306-5p	-0.418774	0.0116453
miR-6527	0.353173	0.0116585
miR-651	-0.302813	0.0117906
miR-316	-0.383623	0.0118441
miR-6840	-0.315359	0.0118668
miR-4411	-0.335313	0.0118721
miR-1135	-0.351899	0.0119893
miR-5616-3p	0.346314	0.0120369
miR-13-3p	0.280649	0.012138
miR-329-2	0.382491	0.01223
miR-5366-5p	0.294591	0.0122785
miR-172-3p	-0.324167	0.0122848
miR-399h	-0.384616	0.0123923
miR-3083-3p	-0.382687	0.0125464
miR-59	-0.415828	0.0126414
miR-59-3p	-0.415828	0.0126414
miR-29-5p	0.346538	0.0126741
miR-1520f	0.351805	0.0128131
miR-339	0.278277	0.0130231
miR-339-3p	0.278277	0.0130231
miR-4045-3p	-0.398598	0.0130363
miR-2537-3p	-0.4321	0.0131162
miR-675-3p	-0.527249	0.0131831
miR-93	0.335384	0.0132189
miR-172k	-0.352783	0.0132815
miR-196-1	-0.348845	0.013384
miR-95	0.275957	0.0134263
miR-95-3p	0.275957	0.0134263
miR-323	-0.269349	0.0134849
miR-7072-3p	-0.324854	0.0134946
miR-4486	0.703766	0.0135571
miR-107-5p	-0.287219	0.0135634
miR-2397-5p	0.268813	0.0135658
miR-137	0.273087	0.0135886
miR-137-3p	0.273087	0.0135886
miR-6401	-0.363995	0.0136002
miR-1222	0.288379	0.013694
miR-548i	-0.367924	0.0137028
miR-570-5p	-0.367924	0.0137028
miR-1191	0.304232	0.0137875
miR-2797	-0.283289	0.0140303
miR-1927	0.299362	0.0140417
miR-1232	-0.403563	0.0140481
miR-2003-5p	-0.256449	0.0140538
miR-6897-3p	-0.332557	0.0140781
il73p	1.34329	0.0141575
miR-30033p	-0.424334	0.0141693
miR-4371	-0.586337	0.0141883
miR-275p	0.323965	0.0142783
miR-53563p	0.370536	0.0143171
miR-820	-0.351231	0.0143687
miR-56	-0.396751	0.014442
miR-3279	0.386998	0.0144624
miR-22	-0.319993	0.0147472
miR-5319	-0.277597	0.0147485
miR-632	0.295319	0.0148492
miR-2394	-0.332143	0.0148562
miR-4032-5p	-0.273269	0.0149381
miR-1312	-0.371027	0.0149503
miR-UL22-5p	-0.396457	0.0151361
miR-1474	0.287397	0.0152058
miR-5303f	-0.360265	0.0152191
miR-1043-5p	-0.378421	0.0152322
miR-22-5p	-0.372805	0.0152809
miR-2393	-0.572333	0.0153349
miR-2564-3p	-0.299425	0.0154565
miR-2630	-0.298413	0.0154894
miR-2630f	-0.298413	0.0154894
miR-2630h	-0.298413	0.0154894
miR-2630i	-0.298413	0.0154894
miR-2630j	-0.298413	0.0154894
miR-2630k	-0.298413	0.0154894
miR-2630l	-0.298413	0.0154894
miR-2630m	-0.298413	0.0154894
miR-2630n	-0.298413	0.0154894
miR-2630o	-0.298413	0.0154894
miR-2630p	-0.298413	0.0154894
miR-2630R-	-0.298413	0.0154894
miR-2630s	-0.298413	0.0154894
miR-2630t	-0.298413	0.0154894
miR-2630u	-0.298413	0.0154894
miR-2630w	-0.298413	0.0154894
miR-2630x	-0.298413	0.0154894
miR-2630y	-0.298413	0.0154894
miR-5129-5p	-0.323686	0.0155307
miR-1929-3p	-0.306385	0.0156672
miR-3874-5p	-0.462864	0.015699
miR-1328	-0.383994	0.0157809
miR-2925	0.879584	0.0157929
miR-7906-3p	0.380933	0.0158178
miR-3212	-0.294696	0.0158347
miR-1575	0.367921	0.0159405
miR-1691	0.284114	0.0160209
miR-7818	-0.325469	0.0161483
miR-4652	-0.312884	0.0161834
miR-6546-3p	-0.289043	0.0161984
miR-5842	-0.375031	0.0162004
miR-548	-0.332769	0.0162834
miR-548-3p	-0.332769	0.0162834
miR-745	0.276087	0.0163448
miR-6785-3p	-0.286145	0.0164417
miR-875-3p	-0.328292	0.0165376
miR-3704	-0.42259	0.0165644
miR-164	-0.290653	0.0165908
miR-382	0.340161	0.016597
miR-466-1	0.335275	0.0166351
miR-862-5p	-0.333706	0.0166419
miR-212-3p	0.291381	0.0166578
miR-3447-5p	0.255579	0.0167409
miR-1934-3p	0.338937	0.0168382
miR-760-5p	1.13077	0.0168387
miR-7642-5p	0.256824	0.0168832
miR-84-3p	-0.240762	0.0169078
miR-12-3p	-0.313349	0.0169532
miR-4654	0.265463	0.017048
miR-6943	0.277146	0.0171531
miR-2225	-0.328686	0.0171569
miR-2721	-0.300516	0.0172304
miR-125	0.421439	0.0172446
miR-3910	-0.379591	0.0172678
miR-5173-5p	0.304787	0.0172718
miR-545-5p	-0.373276	0.0172745
miR-7276-3p	0.451667	0.0173649
miR-7733-3p	-0.334422	0.0175393
miR-6753-5p	0.435951	0.0176099
miR-7949-5p	0.350503	0.0176124
miR-4668-3p	-0.321255	0.0176157
miR-6442	-0.451263	0.0176334
miR-660	0.461425	0.0176648
miR-660-5p	0.461425	0.0176648
miR-1684-5p	-0.270427	0.0177213
miR-941	-0.293301	0.0178892
miR-3867-3p	-0.381773	0.0179096
miR-6861-3p	-0.500164	0.0179442
miR-548-1	-0.316814	0.0179701
miR-282	-0.396177	0.0179713
ms-miR-282	-0.396177	0.0179713
miR-7019	-0.433312	0.0179926
miR-5355-5p	-0.395069	0.0180275
miR-287	0.340358	0.0180373
miR-1-5p	-0.381686	0.0180409
miR-6767-5p	0.331464	0.0181106
miR-HR-F1-3	0.385847	0.0181232
miR-2418	0.813999	0.0181396
miR-530	0.234053	0.0182342
miR-727-5p	-0.250701	0.0182455
miR-5584	-0.343584	0.0182793
miR-380	0.257256	0.0183031
miR-380-3p	0.257256	0.0183031
miR-422	-0.386353	0.0183114
miR-1695p	-0.299443	0.0183516
miR-201	0.270433	0.0184667
miR-7344-5p	0.302805	0.0185277
miR-7-5p	-0.327116	0.0185497
miR-875p	-0.243033	0.0185518
miR-3070-3p	0.302167	0.0185857
miR-4482-3p	-0.335327	0.0186989
miR-2064-3p	-0.244615	0.018704
miR-153-3p	-0.356367	0.0187617
miR-18465p	-0.480743	0.0188412
miR-397	0.366649	0.0188507
miR-281	-0.375844	0.0188705
miR-1005-3p	0.311809	0.0188984
miR-6391	0.285305	0.0190616
miR-5605-5p	-0.300837	0.019065
miR-4655-5p	-0.385189	0.01917
miR-7285-5p	0.314576	0.0192495
miR-5538	-0.248491	0.0193022
miR-1520p	-0.322822	0.0193483
miR-6879-3p	-0.304702	0.0193815
miR-3696	-0.240205	0.0194402
miR-4232	-0.276147	0.0194509
miR-2010	-0.340166	0.0194721
miR-22753p	-0.29514	0.0195006
miR-2275-3p	-0.29514	0.0195006
miR-218	-0.334389	0.019537
miR-4804	-0.228938	0.0196205
miR-7499	-0.414849	0.0197066
miR-181-1	-0.36026	0.0197135
miR-3156-1	-0.255054	0.0197839
miR-106-3p	-0.410596	0.0197905
miR-6587-3p	-0.372715	0.0198999
miR-4768-3p	-0.333658	0.019919
miR-2086-5p	-0.43548	0.020204
miR-5358-3p	-0.323257	0.020235
miR-5205	-0.510885	0.0203028
miR-6549-3p	-0.325346	0.0204977
miR-6760-3p	-0.337488	0.0205049
miR-2442	0.869359	0.020521
miR-24	0.304094	0.0205304
miR-24-3p	0.304094	0.0205304
mmiR-24-3p	0.304094	0.0205304
miR-7024-3p	-0.338217	0.0205988
miR-26-1-3p	-0.423519	0.0206223
miR-1678	-0.248097	0.0206747
miR-5195-3p	-0.348997	0.0206813
miR-1285	1.83575	0.020706
miR-5138	-0.297195	0.0207297
miR-7041-3p	-0.327471	0.020734
miR-224-5p	-0.308355	0.0208168
miR-741-3p	0.332756	0.0208218
miR-519-1	-0.321047	0.020828
miR-3802-5p	-0.36166	0.0208541
miR-1893	0.779501	0.0209258
miR-1729-3p	-0.295104	0.0210747
miR-968-5p	-0.323739	0.0210812
miR-1589	-0.426284	0.0211535
miR-972-5p	-0.317454	0.0213382
miR-6108f	0.504193	0.0213576
miR-9	-0.304499	0.02141
miR-77295p	0.26667	0.0214181
miR-7729-5p	0.26667	0.0214181
miR-2904	0.308964	0.0214933
miR-2985	-0.335274	0.0215164
miR-2985-5p	-0.335274	0.0215164
miR-1388-5p	-0.326821	0.0216031
miR-1491	-0.354751	0.0217045
miR-1393	0.297161	0.0217359
miR-4529	0.786299	0.0217591
miR-345-5p	-0.562441	0.0217889
miR-1449	0.375539	0.021804
miR-520-5p	-0.344852	0.0218286
miR-2203-3p	-0.347722	0.0219422
miR-5181-3p	-0.376825	0.0219841
miR-744	-0.291677	0.0220017
miR-7183-3p	-0.242916	0.0220582
miR-5837.1	-0.282858	0.0220964
miR-4689	0.352095	0.0221296
miR-996	0.295916	0.0221361
miR-20-5p	0.928839	0.0221587
miR-7026-3p	0.312749	0.0222069
miR-518-3p	-0.301877	0.0222512
miR-6693p	0.242574	0.0223188
miR-6382	-0.2712	0.0224186
miR-5342-3p	-0.325392	0.0224471
miR-283-5p	-0.336681	0.0225484
miR-73865p	-0.355248	0.0226122
miR-6713-3p	-0.369173	0.0226186
miR-293-5p	-0.244665	0.0226916
miR-3979-3p	-1.60968	0.0227353
miR-3470	0.270893	0.0227397
miR-K12-4-3p	0.28804	0.0227637
miR-412-5p	-0.285706	0.0227766
miR-168	0.368944	0.0227957
miR-101	0.326407	0.0228681
miR-3797	-0.322175	0.022887
miR-219	-0.245368	0.0229122
miR-2651	0.353081	0.0229725
miR-7291-5p	-0.222597	0.0231677
miR-212	0.489097	0.0231965
miR-212-5p	0.489097	0.0231965
miR-365-5p	0.317809	0.0231988
miR-965-5p	-0.347911	0.0232041
miR-3593	-0.360089	0.0232042
miR-1856	0.345249	0.0232173
miR-9-5p	0.320269	0.0232203
miR-8126-5p	0.603797	0.0232537
miR-7463-5p	-0.315666	0.023306
miR-2686	-0.256293	0.0233109
miR-3202	-0.571326	0.0233205
miR-7367-5p	-0.431004	0.0233699
miR-449	-0.332309	0.0233862
miR-3884-5p	-0.332137	0.0234499
miR-156	0.244662	0.0235287
miR-156-5p	0.244662	0.0235287
miR-933	0.314611	0.0235402
miR-307-3p	-0.435393	0.0235407
ms-miR-2565	-0.283234	0.0235584
miR-491	-0.34989	0.023574
miR-491-3p	-0.34989	0.023574
miR-6972-3p	-0.251074	0.0236768
miR-4376-3p	-0.367515	0.0237754
miR-1833	0.317195	0.0238348
miR-2573-3p	-0.43161	0.0238493
miR-3585-3p	0.306229	0.0239094
miR-1235	-0.326474	0.0239457
miR-2625	-0.442399	0.02407
miR-2280-5p	0.328018	0.0240964
miR-4825p	-0.272669	0.0241053
miR-642	0.259333	0.0241258
miR-7171-5p	-0.270434	0.0241369
miR-7082	-0.284007	0.0241469
miR-7881-5p	-0.430537	0.0242162
miR-222-5p	-0.283842	0.0244581
miR-2299-5p	-0.278237	0.0244646
miR-7735p	0.283195	0.0244922
miR-92	0.319687	0.024538
miR-5796	2.03078	0.0246329
miR-5119	0.346866	0.0247087
miR-548w	-0.273857	0.0247279
miR-4019-3p	-0.268088	0.0247329
miR-71	0.456948	0.0248692
miR-35	0.303973	0.0250653
miR-6253	-0.297014	0.0250676
miR-7016	-0.286055	0.0251246
miR-5928	-0.273739	0.0251338
miR-6321	-0.266524	0.025232
miR-2238	0.393466	0.0252751
miR-7612	-0.22792	0.0253191
miR-6111-5p	-0.251917	0.0253439
miR-5499	-0.251991	0.0253717
miR-2087-5p	-0.248712	0.025413
miR-6626-5p	-0.306671	0.0254382
miR-6590-3p	0.581929	0.0255102
miR-16-3p	0.821003	0.0255798
miR-26-2-3p	-0.298033	0.0256402
miR-875	-0.422279	0.0256518
miR-7561	0.278865	0.0257091
miR-1175-5p	-0.22732	0.0257524
miR-143-5p	-0.264945	0.0258448
miR-2795p	-0.307399	0.0259675
miR-6410	-0.341509	0.0260496
miR-482-3p	-0.269853	0.026057
miR-580	-0.314861	0.0260594
miR-580-3p	-0.314861	0.0260594
miR-2720-3p	-0.259451	0.0260598
miR-6985-5p	-0.366041	0.0260866
miR-457-3p	0.295424	0.0261225
miR-6720-3p	0.331655	0.026148
miR-5066	-0.249318	0.0262025
miR-7704	0.273779	0.026208
miR-6447	-0.277432	0.0263077
miR-4093-3p	0.279665	0.0265041
miR-5572	-0.514764	0.0265426
miR-3490	-0.265589	0.0265595
miR-30-2	0.221281	0.0265804
miR-290	-0.340139	0.0265897
fl-l7-3p	-0.354263	0.0266036
miR-4110-5p	-0.352275	0.0268426
miR-2109	0.290661	0.0268489
miR-4135-3p	0.529997	0.0268649
miR-30-5p	-0.233958	0.0269071
miR-2156-3p	-0.369467	0.0269488
miR-1509	-0.232677	0.0270072
miR-356	-0.289935	0.0270658
miR-1562-5p	0.297257	0.02709
miR-3995p	0.225118	0.0273012
miR-2796-5p	0.286677	0.0273935
miR-5820	-0.331597	0.0274217
miR-13	-0.272708	0.0275103
miR-1414-5p	0.395719	0.0276087
miR-885	0.380891	0.0277067
miR-7064-5p	-0.336078	0.0277359
miR-845	-0.30907	0.0277541
miR-3063-3p	-0.236796	0.0277741
miR-6359	0.225703	0.02781
miR-631	0.340187	0.0278151
miR-3180-5p	0.31868	0.0278461
miR-283	-0.280496	0.0278551
miR-1857-3p	0.332725	0.0278575
miR-2220-3p	-0.290891	0.0279413
miR-4295	-0.314027	0.0279479
miR-72-3p	0.271273	0.0279694
miR-1594	0.366019	0.0280187
miR-5546-5p	-0.389133	0.0280598
miR-4322	0.557752	0.0280655
miR-7346-5p	0.957217	0.0280769
miR-4690-3p	0.280157	0.0281033
miR-6764	-0.353451	0.0281894
miR-4491	-0.356121	0.0282726
miR-4776-2	-0.228481	0.0282806
miR-3767	-0.270283	0.0282982
miR-1674	-0.274489	0.028442
miR-23	0.387297	0.0285096
miR-233p	0.387297	0.0285096
miR-7398h-5p	-0.430161	0.0285718
miR-503	0.486938	0.0285994
miR-503-5p	0.486938	0.0285994
miR-166k	-0.279102	0.0286241
miR-3072	0.579835	0.0287138
miR-1744	0.220961	0.0287586
miR-6318	0.385275	0.0287811
miR-1269	0.218724	0.0287979
miR-7162	0.297307	0.0288474
miR-1230	0.718803	0.0288558
miR-3745	-0.525484	0.0289581
miR-993-5p	0.282642	0.0289662
miR-4923	-0.302998	0.0289813
miR-6086	0.358331	0.0290199
miR-362-3p	-0.220594	0.0290345
miR-303p	0.232526	0.0291471
miR-2796	0.404717	0.0291518
miR-2796-3p	0.404717	0.0291518
ms-miR-2796	0.404717	0.0291518
miR-156j	-0.386301	0.0291884
miR-4961-3p	-0.284941	0.0292061
miR-181	0.326735	0.0292503
miR-2792-3p	0.50823	0.0293091
miR-5427	-0.275941	0.0293121
miR-7684-5p	0.397075	0.0293217
miR-5624	-0.259369	0.0293303
miR-519-2	-0.328407	0.0294051
miR-498	-0.268833	0.0294203
miR-4425	-0.305397	0.0295871
miR-5430	0.314203	0.0296114
miR-6528	-0.304563	0.0296504
miR-3166	-0.280438	0.0296725
miR-325	0.284065	0.0296729
miR-16	0.438931	0.0297835
miR-165p	0.438931	0.0297835
miR-1293p	0.317245	0.0299093
miR-196-2	-0.271245	0.0299139
miR-137-5p	-0.305691	0.0299215
miR-970-5p	0.279067	0.0299266
miR-7943-3p	0.312999	0.0300526
miR-7015-5p	-0.264751	0.0302111
miR-490	0.318615	0.030266
miR-2116-3p	-0.452595	0.030339
miR-H14-3p	0.880327	0.030422
miR-205	0.396401	0.0304704
miR-205-5p	0.396401	0.0304704
fl-miR-345p	-0.292399	0.0304932
miR-345p	-0.292399	0.0304932
miR-4761-5p	0.345287	0.0305788
miR-33-5p	-0.270511	0.0306274
miR-1415	-0.254393	0.0307048
miR-3905-5p	1.20753	0.0307868
miR-1947-5p	-0.323262	0.0307937
miR-3187-5p	-0.402346	0.0308091
miR-836	-0.292873	0.0309753
miR-106	0.273038	0.0309951
miR-7940-5p	-0.286931	0.0310296
miR-4067-3p	1.40486	0.0310329
miR-4412-3p	-0.362201	0.0310843
miR-1033	0.37664	0.0311644
miR-6501-3p	0.313853	0.0311895
miR-7857	0.352622	0.031241
miR-279-5p	0.263867	0.0312987
miR-1877	0.27047	0.0313178
miR-80073p	-0.246346	0.0313767
miR-6161	-0.248969	0.0313796
miR-181-1-3p	0.254851	0.0314014
miR-612	-0.335673	0.0314646
miR-3679	0.337343	0.031481
miR-939	-0.273611	0.031514
miR-2688-3p	0.827418	0.0315704
miR-98-3p	-0.286814	0.0315889
miR-20	0.27976	0.0317549
miR-5775	-0.257857	0.031766
miR-4657	-0.269329	0.0317662
miR-3670-1	0.360105	0.0317798
miR-3670-2	0.360105	0.0317798
miR-6813-3p	-0.234935	0.0318137
miR-1012-5p	-0.333943	0.0318333
miR-4199-3p	0.299558	0.031844
miR-1648-3p	0.345159	0.0319089
miR-3097	-0.228303	0.0320015
miR-3976	0.216653	0.0321757
miR-190-3p	-0.253582	0.0321827
fl-miR-193	-0.367041	0.0321895
miR-2889	0.300881	0.0322073
miR-1271	0.281461	0.0322391
miR-4663p	0.297048	0.0322477
miR-147	-0.237289	0.0322541
miR-466h-5p	-0.250861	0.0322759
miR-7081	-0.337046	0.0322954
miR-466	0.273473	0.0323
miR-5710	-0.286403	0.032373
miR-1895	-0.319515	0.032467
miR-72623p	0.331683	0.0324939
miR-7394-5p	-0.318685	0.0325437
miR-450	-0.204562	0.0325736
miR-450-5p	-0.204562	0.0325736
miR-196-3p	-0.324297	0.0325933
miR-5397-3p	-0.284363	0.0325955
miR-6504-3p	-0.241103	0.0327535
miR-6789-5p	1.67128	0.0327998
miR-169	-0.336306	0.0328398
miR-4213-5p	0.239285	0.0329677
miR-3130-2	0.274969	0.033005
miR-319-5p	-0.270934	0.0330903
miR-1255	0.209709	0.0331015
miR-3579	-0.343734	0.0331992
miR-4735	-0.218599	0.033254
miR-1965p	0.220105	0.0332948
miR-3993p	-0.362189	0.0333053
miR-171-5p	0.257259	0.0333055
miR-2998	0.236755	0.0333063
miR-3492	0.641089	0.0333197
miR-5898-5p	0.285466	0.0333391
miR-4661-3p	0.333383	0.0334244
miR-1422-3p	-0.316201	0.0334988
miR-4511	-0.316461	0.0335512
miR-7694-5p	-0.286733	0.0335918
miR-4951-3p	-0.324677	0.0336073
miR-451	-0.259143	0.0336438
miR-4465	-0.250291	0.0338522
miR-6730-3p	-0.354519	0.0339589
miR-4555	0.229573	0.0340289
miR-7058-3p	-0.268121	0.0342255
miR-128-2	-0.254477	0.0342843
miR-7130	-0.233303	0.0343197
miR-7733p	-0.31371	0.0343635
miR-76963p	-0.234467	0.034375
miR-7696-3p	-0.234467	0.034375
miR-4802-3p	-0.228322	0.0343984
miR-4509-1	-0.242365	0.0344109
miR-4509-2	-0.242365	0.0344109
miR-4509-3	-0.242365	0.0344109
miR-1958	0.29577	0.0344958
miR-216-5p	-0.349441	0.0345468
miR-6781-5p	0.516605	0.0346192
miR-4314	-0.349892	0.0346541
miR-273p	-0.399189	0.0346696
miR-5627-3p	-0.340315	0.0346846
miR-5174-3p.2	-0.388133	0.0347185
miR-589	-0.346231	0.0347674
miR-2600	-0.329419	0.0347797
miR-5365	-0.245573	0.0348914
miR-63f	0.255958	0.0348926
miR-5696	0.233543	0.0348941
miR-141-5p	-0.300424	0.0350369
miR-737	-0.316723	0.0351571
miR-5484	0.235851	0.0351601
miR-3193	0.229323	0.0352456
miR-7451-5p	-0.338265	0.0352648
miR-39-5p	-0.319889	0.0353672
miR-5905	-0.327599	0.0353865
miR-399-5p	-0.449463	0.0353866
miR-3516	-0.306295	0.0354288
miR-669i	0.361131	0.0355792
miR-710	-0.276955	0.0355962
miR-492	-0.319823	0.0356412
miR-8067	-0.29145	0.0356934
miR-7016-3p	0.263153	0.0357617
miR-2951-5p	0.394757	0.0357932
miR-472	-0.513843	0.0358055
miR-206	-0.274638	0.0358569
miR-206-3p	-0.274638	0.0358569
mmiR-206	-0.274638	0.0358569
miR-4660	0.21717	0.035896
miR-K12-9-3p	0.248411	0.0359884
miR-219-3p	-0.225706	0.036006
miR-2002-5p	-0.256173	0.0360195
miR-1545-3p	-0.326405	0.0360703
miR-1696	-0.307547	0.0361001
miR-4662	-0.291141	0.0362111
miR-558	-0.241382	0.0362459
miR-146-5p	-0.250413	0.0362807
miR-6862-1	0.368388	0.0363408
miR-6862-2	0.368388	0.0363408
miR-2262	0.281464	0.036357
miR-7770-3p	-0.234783	0.0363923
miR-488	0.273624	0.0364838
miR-488-3p	0.273624	0.0364838
miR-4781-3p	-0.268017	0.0365068
miR-3153	-0.451245	0.036549
miR-3714	-0.238241	0.036573
miR-3074	-0.406393	0.0366233
miR-3074-1-3p	-0.406393	0.0366233
miR-3074-3p	-0.406393	0.0366233
miR-199	-0.311225	0.0366328
miR-4179-5p	-0.470448	0.0366715
miR-6970-3p	-0.298829	0.0366763
miR-3948	-0.573389	0.0366873
miR-3073-5p	-0.230975	0.0368428
miR-6020-3p	-0.286329	0.0368727
miR-310	-0.273455	0.0369991
miR-864-5p	0.293502	0.0370474
miR-762	-0.326406	0.0370669
miR-1035	-0.369714	0.0370731
miR-297	0.291325	0.037093
miR-4243	-0.255001	0.0371064
miR-2880	0.313611	0.0371099
miR-658	0.285206	0.0371115
miR-7778-5p	1.44119	0.0371961
miR-4438	-0.296777	0.0372027
miR-8051-5p	0.298876	0.0372068
miR-833-5p	0.242709	0.0372138
miR-6907-5p	-0.240713	0.037216
miR-6847-3p	-0.286758	0.0374902
miR-966-3p	0.340619	0.0375181
miR-1553-5p	0.257853	0.0376369
miR-2009	0.229458	0.037656
miR-274-5p	-0.234172	0.0377368
miR-2025-5p	0.351031	0.0377612
miR-3937	0.844294	0.0377919
miR-6385	0.290483	0.0378335
miR-55685p	-0.278609	0.037862
miR-6471	-0.298023	0.0378823
miR-216-3p	0.234329	0.037921
miR-4642	-0.211464	0.0379748
miR-4655p	-0.264563	0.0379928
miR-1580	0.281599	0.0381696
miR-3956	-0.365729	0.0382534
miR-79393p	0.639818	0.0382616
miR-7939-3p	0.639818	0.0382616
miR-105-1	-0.291609	0.0382661
miR-105-2	-0.291609	0.0382661
miR-927	0.243049	0.0382738
miR-750	-0.255799	0.0382908
miR-1595-3p	0.250189	0.0382909
miR-135	-0.300614	0.0383463
miR-1838	0.429143	0.0383568
miR-101-1-5p	1.49883	0.0383996
miR-509-1	0.203643	0.0384038
miR-509-2	0.203643	0.0384038
miR-509-3	0.203643	0.0384038
miR-1954	0.258483	0.0384112
miR-764-5p	0.376223	0.0384975
miR-874-5p	-0.328637	0.0385293
miR-247-3p	-0.275086	0.0385924
miR-86-3p	0.321695	0.0386016
miR-181-3p	-0.353929	0.0387311
miR-2392	-1.54898	0.0387849
miR-3324	-0.237825	0.038901
miR-71-5p	0.246256	0.039067
miR-6140	0.311267	0.0391107
miR-510	-0.258604	0.0391346
miR-346-3p	1.04153	0.0391448
miR-194	-0.246674	0.039173
miR-144-5p	0.246616	0.0391741
miR-5760	-0.247584	0.0392044
miR-2551-5p	-0.399059	0.0392836
miR-145	-0.233311	0.0393186
miR-4446-3p	-0.277999	0.0393409
miR-5804	0.228937	0.0393965
miR-548R-5p	0.493666	0.0393975
fl-miR-2525p	0.289553	0.0394077
miR-4672	-0.267173	0.0394318
miR-46-3p	0.292024	0.0394429
miR-7293-5p	-0.355757	0.0394832
miR-6842-3p	-0.281542	0.0395861
miR-92-5p	0.34009	0.0396433
miR-477h	-0.303657	0.0397751
miR-6180	0.228837	0.0397901
miR-7917-5p	-0.229025	0.0397944
miR-904	-0.232094	0.0398625
miR-22845p	-0.335222	0.0399551
miR-483-3p	-0.223973	0.0401164
miR-296	-0.245719	0.0401717
miR-7136-3p	-0.291369	0.0402714
miR-501-5p	0.300369	0.0402931
miR-3180	0.815133	0.0403837
miR-193-3p	-0.286449	0.0404126
fl-miR-2059-3p	-0.305262	0.0404126
miR-2201-5p	0.315969	0.0404145
miR-2	-0.239951	0.0404185
miR-5159	0.277239	0.0405041
miR-6366	-0.989143	0.0405651
miR-319	0.263883	0.0405774
miR-319h	0.263883	0.0405774
miR-5004	-0.336349	0.0405886
miR-3389-5p	-0.304003	0.0406171
miR-1700	0.268888	0.0406266
miR-6911	-0.356953	0.0406693
miR-6529	0.338685	0.0406953
miR-6529-5p	0.338685	0.0406953
miR-7475-5p	-0.694448	0.0409498
miR-7894-3p	0.212402	0.0411283
miR-6564-5p	-0.394105	0.0411508
miR-7604	0.311423	0.0411585
miR-1291	0.239643	0.0411657
miR-3266	-0.26858	0.0411891
miR-346-5p	0.367743	0.0412391
miR-991-5p	-0.382959	0.0412408
miR-5969	-0.256444	0.0413026
miR-5583-2	-0.269908	0.0414133
miR-50-3p	0.327289	0.0415173
miR-7	-0.365271	0.0415782
miR-27-5p	-0.279094	0.0416052
miR-395h-5p	-0.229687	0.0416299
miR-7386j-3p	-0.300375	0.0417077
miR-5742	-0.23467	0.0417303
nt5p	-0.248872	0.0417456
miR-1247-3p	0.314972	0.0417632
miR-548j-1	-0.311457	0.0417904
miR-2456	0.229357	0.0418143
miR-7391-5p	0.29933	0.041855
miR-4265	-0.235332	0.041886
miR-204-3p	-0.437249	0.0419383
miR-6957-5p	-0.276545	0.041968
miR-2899	1.04157	0.0419768
miR-5980	-0.313627	0.0420197
miR-2585	-0.232201	0.04202
fl-miR-4887	0.316774	0.0421466
miR-2005	-0.490553	0.0422237
miR-448	-0.307069	0.0422483
miR-448-3p	-0.307069	0.0422483
miR-340-3p	-0.308261	0.0422974
miR-5542	-0.277403	0.0423505
miR-3894-5p	0.357817	0.0423558
miR-342-5p	-0.321752	0.0423614
miR-21113p	0.317201	0.0423989
miR-4139-5p	-0.458713	0.042489
miR-H13	-0.277246	0.0425194
miR-3955p	-0.30421	0.0425382
miR-146	-0.219847	0.0425822
miR-48305p	0.248733	0.0426067
miR-3461-5p	-0.289599	0.0426197
miR-5360-5p	0.279385	0.042757
miR-167	-0.326033	0.0427732
miR-4757	0.243864	0.0428406
miR-263	0.272245	0.0428584
miR-263-5p	0.272245	0.0428584
miR-4547-3p	-0.277944	0.042874
miR-29-3p	-0.351913	0.0428835
miR-6082	-0.233279	0.0428991
miR-6738-3p	-0.255978	0.042934
miR-2633p	-0.373157	0.0430012
miR-7643-5p	-0.219139	0.0430334
miR-4682	-0.354823	0.0430582
miR-1521	-0.324704	0.0430709
miR-5068	-0.328599	0.0431069
miR-505-5p	0.25026	0.043123
miR-184-5p	0.347415	0.0431239
miR-312	0.24337	0.0431935
miR-312-3p	0.24337	0.0431935
miR-242	-0.339329	0.0432526
miR-541-5p	0.313744	0.0432861
miR-5474	0.210885	0.043314
miR-5003p	-0.303653	0.0433423
miR-501-3p	-0.303653	0.0433423
miR-5281	0.32251	0.043393
miR-5281f	0.32251	0.043393
miR-7243-3p	-0.276431	0.0434606
miR-4179-3p	-0.25071	0.0435085
miR-7182-5p	0.355419	0.043616
miR-2957	-0.253209	0.043635
miR-623	0.250636	0.0436468
miR-6384	-0.356795	0.043786
miR-124-5p	0.260499	0.0437924
miR-18-3p	-0.329723	0.0439367
miR-7461-3p	-0.230635	0.0439475
miR-3020	-0.304585	0.0439583
miR-1990	-0.286881	0.043986
miR-190	0.281963	0.0441089
miR-207	0.236665	0.0441095
miR-1665p	0.333915	0.0441685
miR-H20	-0.327073	0.0441697
miR-10-3p	0.423169	0.0441722
miR-5956	-0.337026	0.0441861
miR-1405-3p	0.284807	0.0442098
miR-34	0.231025	0.0442349
miR-482	-0.215725	0.044243
miR-6002-5p	0.271765	0.0442668
miR-31-5p	0.35365	0.044274
miR-5812	-0.227607	0.044338
miR-4835-3p	-0.241223	0.0444272
miR-29443p	0.257375	0.0444608
miR-2437	-0.206941	0.0444651
miR-6460	-0.304381	0.0444766
miR-4767	0.374568	0.0444783
miR-7389-5p	0.286343	0.0444891
miR-64	0.263974	0.0445295
miR-3460-5p	-0.235297	0.0445331
miR-317	-0.238531	0.0445901
miR-7148-3p	-0.286988	0.0446676
miR-R-L1-34-5p	-0.329935	0.0447871
miR-5916	0.250177	0.0448585
miR-130-3p	-0.289657	0.0448814
miR-5684	-0.228922	0.0449962
miR-4414	0.309613	0.0450875
miR-381-5p	-0.223965	0.0451248
miR-2986	-0.277264	0.0451633
miR-182	0.353741	0.0452469
miR-182-5p	0.353741	0.0452469
miR-1372	0.275116	0.0452523
miR-5985	-0.371667	0.045255
miR-3666	-0.195721	0.0453087
miR-161-3p.1	-0.226241	0.0453513
miR-1824	0.789898	0.0453568
miR-7048	-0.353413	0.0453637
miR-139	-0.315457	0.0453872
miR-139-3p	-0.315457	0.0453872
miR-1827	-0.271687	0.0454372
miR-14193p	-0.484001	0.0455392
miR-5615-5p	-0.240485	0.0455687
miR-691	-0.285273	0.0457024
miR-3670	-0.347957	0.0457208
miR-3340	-0.231637	0.045747
miR-6-3p	-0.245518	0.0458154
miR-5595-5p	-0.318501	0.0458735
miR-7593	0.206267	0.0458792
miR-4441	0.28764	0.0459506
miR-18	-0.292533	0.0459921
miR-3497	0.194797	0.0461239
miR-5091	0.252717	0.0461926
miR-2790-3p	-0.383049	0.0462097
miR-79075p	0.283272	0.0462329
miR-35-3p	-0.211577	0.0462517
miR-7176-5p	-0.927665	0.0462716
miR-2229	0.195838	0.0462809
miR-3949	-0.249802	0.0463106
miR-100	-0.274067	0.0463624
miR-100-5p	-0.274067	0.0463624
miR-8002-3p	0.312485	0.0464192
miR-4276	-0.303898	0.0464432
miR-1198-3p	0.2924	0.0464645
miR-378	-0.231137	0.0465019
miR-2360	-0.822541	0.0465172
miR-6333	-0.245565	0.0465243
miR-6209	0.263941	0.0465884
miR-718	0.359309	0.0465903
miR-8107	0.252633	0.0467508
miR-396-3p	-0.393132	0.0468514
miR-4762-5p	-0.268294	0.0469044
miR-3636-3p	0.372751	0.0469754
miR-7186-5p	0.261215	0.0470313
miR-2923	0.230526	0.0470643
miR-1682	-0.218748	0.0471032
miR-458	-0.269832	0.0471296
miR-458-3p	-0.269832	0.0471296
miR-5394-3p	-0.286494	0.0471308
miR-7447-5p	-0.312066	0.0471336
miR-1405-5p	0.228135	0.0472435
miR-700	-0.277581	0.0473111
miR-5258	0.23215	0.0474017
miR-634	-0.346926	0.0474126
miR-570	0.210644	0.0474236
miR-633	0.299531	0.0474304
miR-5553-5p	0.27475	0.0474346
miR-1846-5p	1.53564	0.0474767
miR-2163-3p	0.249075	0.0476383
miR-R-L1-4-3p	-0.376208	0.0476429
miR-889	-0.229643	0.0476803
miR-1813p	-0.291723	0.0477414
miR-1574-5p	-0.315713	0.0477447
miR-1149.2	-0.28706	0.0477992
miR-4385	0.255802	0.0478063
miR-0408	0.224075	0.0478572
miR-408	0.224075	0.0478572
miR-4083p	0.224075	0.0478572
miR-408-3p	0.224075	0.0478572
miR-6978-5p	-0.288638	0.0478595
miR-4999	-0.305194	0.0478851
miR-477-5p	-0.242159	0.0479493
miR-5172-3p	-0.300247	0.0479518
miR-3914-1	-0.303243	0.0479949
miR-1685-5p	0.216471	0.0480145
miR-239-5p	0.226631	0.0480546
miR-1759-3p	-0.286647	0.0481491
miR-345-3p	-0.655257	0.0481881
miR-301	-0.347731	0.0482947
miR-7903-5p	-0.261631	0.048312
miR-1406-3p	-0.208723	0.0483134
miR-1061-3p	-0.236737	0.0483223
miR-271	-0.266517	0.0483502
miR-4655-3p	-0.263014	0.0483598
miR-4614	0.220235	0.0484537
miR-4463	1.70587	0.0484674
miR-381-3p	-0.232737	0.048533
miR-7674-5p	0.2805	0.0486044
miR-3255	-0.281948	0.0486666
miR-7677	-0.259341	0.0486706
miR-1180	0.328975	0.0487658
miR-3556	-0.618048	0.048824
miR-5616-5p	-0.224743	0.0488592
miR-1193-3p	0.250143	0.0488624
miR-3620	-0.333111	0.0490245
miR-1281	0.270505	0.0491094
miR-6983	0.255413	0.0491126
miR-4585	-0.251953	0.0491656
miR-11-3p	0.26328	0.049167
miR-5653	0.289901	0.0492303
miR-7039	0.264155	0.0492827
miR-2706	1.33805	0.0492834
miR-7023-5p	-0.652027	0.0493235
miR-124	0.236978	0.0493477
miR-998	-0.235646	0.0493511
miR-30	-0.312626	0.0493519
miR-850	0.270914	0.0494785
miR-377	0.200749	0.0494972
miR-194-1	-0.201214	0.0494976
miR-509	-0.221213	0.049664
miR-7622	0.247943	0.0496724
miR-2994	0.28037	0.0497001
miR-7131	-0.274815	0.0497651
miR-3804-5p	-0.281489	0.0497803
miR-1119	0.327759	0.049836
miR-2733	0.221341	0.0498697
miR-7295-5p	-0.437373	0.0499042
miR-2787-3p	0.296483	0.0499456
miR-36333p	-0.432119	0.0499513

## Sheet: Table S6. DEMs of GSE68475
GENE_SYMBOL	logFC	P.Value			miR-101
hsa-miR-557	10.762	2.6635e-05			miR-23
hsa-miR-466	158.541	4.19929e-05			miR-92
hsa-miR-331-5p	138.078	0.000108921
hsa-miR-412	-13.8033	0.000124666
hsa-miR-20a	16.9366	0.000135569
hsa-miR-2053	1086.7	0.000136954
hsa-miR-518e	25.9357	0.000176548
hsa-miR-377	17.5634	0.000180146
hsa-miR-3131	1061.86	0.000189382
hsa-miR-219-5p	1290.05	0.000201208
hsa-miR-3194-5p	1158.52	0.000236887
hsa-miR-323-3p	1085.1	0.000246813
hsa-miR-524-3p	47.9874	0.000286307
hsa-miR-30b*	135.069	0.000288013
hsa-miR-27a	28.848	0.000296362
hsa-miR-526b*	8.16266	0.0003122
hsa-miR-512-5p	16.7161	0.000319711
hsa-miR-376c	1374.5	0.000353327
hsa-miR-194	31.7167	0.000371191
hsa-miR-1204	991.563	0.000373555
hsa-miR-374b*	25.1619	0.000383843
hsa-miR-3692	1385.27	0.000404834
hsa-miR-1273	1393.54	0.000419623
hsa-miR-4289	161.988	0.000433363
hsa-miR-1909*	1131.26	0.000444556
hsa-miR-3188	11.3326	0.00045977
hsa-miR-3605-5p	29.1502	0.000493936
hsa-miR-296-3p	1283.54	0.000504696
hsa-miR-30d	1006.74	0.000510014
hsa-miR-611	13.2922	0.000510267
hsa-miR-378b	-9.74189	0.000514642
hsa-miR-3656	33.3916	0.000550437
hsa-miR-1256	1236.08	0.000559028
hsa-miR-99a*	21.2871	0.000566737
hsa-miR-675	12.005	0.000579417
hsa-miR-938	-13.8872	0.000608016
hsa-miR-4295	-10.4317	0.000651357
hsa-miR-1200	1011.29	0.000662761
hsa-miR-340	25.0163	0.000671828
hsa-miR-338-5p	1288.71	0.000674597
hsa-miR-578	-15.4671	0.000685165
hsa-miR-1976	10.1698	0.000703968
hsa-miR-545*	-29.4372	0.00071105
hsa-miR-3690	45.0634	0.000723953
hsa-miR-3132	1002.13	0.000781873
hsa-miR-103b	154.556	0.000785946
hsa-miR-4273	13.2384	0.000830593
hsa-miR-3609	8.56017	0.000839355
hsa-miR-183*	10.2997	0.000862446
hsa-miR-4327	17.4934	0.000873439
hsa-miR-548e	263.914	0.000898239
hsa-miR-1203	12.5836	0.000903014
hsa-miR-193b*	241.602	0.00093001
hsa-miR-2277-5p	-48.6027	0.00095832
hsa-miR-548f	18.4633	0.000966579
hsa-miR-3650	182.651	0.000982314
hsa-miR-16-1*	51.0234	0.000996763
hsa-miR-518a-5p	15.1953	0.00100538
hsa-miR-223*	13.8596	0.00103457
hsa-miR-3613-3p	1164.07	0.00104391
hsa-miR-1273c	11.9935	0.00104925
hsa-miR-4264	9.07948	0.0010551
hsa-miR-615-3p	13.0527	0.00106767
hsa-miR-320c	1546.47	0.00107632
hsa-miR-224*	42.2785	0.00109356
hsa-miR-3910	15.3674	0.00110518
hsa-miR-4256	12.8375	0.00115906
hsa-miR-509-3-5p	1246.92	0.00116403
hsa-miR-1908	256.439	0.00122541
hsa-miR-4271	-10.9245	0.00124464
hsa-miR-337-3p	154.994	0.00126279
hsa-miR-4252	38.1632	0.001269
hsa-miR-26b*	18.1483	0.00128837
hsa-miR-138-1*	167.932	0.00130085
hsa-miR-3123	18.8021	0.00130238
hsa-miR-96	-27.8482	0.00133778
hsa-miR-3134	-7.70457	0.00135488
hsa-miR-7	35.0869	0.00136726
hsa-miR-3156-5p	18.2922	0.00136822
hsa-miR-221	-10.0076	0.00137261
hsa-miR-2276	122.047	0.00140944
hsa-miR-1913	42.1395	0.00147006
hsa-miR-4330	174.205	0.00150063
hsa-miR-3189-3p	-8.39801	0.00151375
hsa-miR-93*	241.227	0.00153109
hsa-miR-1290	18.284	0.00156971
hsa-miR-4319	122.877	0.00157519
hsa-miR-2861	12.1267	0.0016391
hsa-miR-99a	182.932	0.00165426
hsa-miR-1245	9.04807	0.00170054
hsa-miR-520d-3p	16.9098	0.00170735
hsa-miR-885-3p	159.61	0.00171421
hsa-miR-26b	278.414	0.00173865
hsa-miR-566	11.4432	0.00176923
hsa-miR-16-2*	25.275	0.00178469
hsa-miR-3692*	88.6533	0.00178949
hsa-miR-200c*	-8.69697	0.00183042
hsa-miR-369-3p	-10.6482	0.00185212
hsa-miR-3195	8.9081	0.00186453
hsa-miR-152	181.375	0.00189836
hsa-miR-562	7.25818	0.00190054
hsa-miR-802	22.0908	0.00190164
hsa-miR-4284	32.07	0.00193182
hsa-miR-4320	11.3534	0.00195228
hsa-miR-3200-3p	855.963	0.00198745
hsa-miR-3654	228.436	0.00198833
hsa-miR-193a-5p	9.08388	0.00202094
hsa-miR-3616-5p	-155.828	0.00205438
hsa-miR-383	7.95914	0.0020575
hsa-miR-516a-5p	28.2454	0.00206161
hsa-miR-3674	38.5856	0.00210048
hsa-miR-2117	11.9746	0.00211464
hsa-miR-4263	9.28256	0.00215661
hsa-miR-29b	30.3655	0.00215796
hsa-miR-3182	20.632	0.00217381
hsa-miR-589*	-58.8199	0.00219212
hsa-miR-365	16.0619	0.00221486
hsa-miR-4259	83.8473	0.00223849
hsa-miR-614	-10.3245	0.00225599
hsa-miR-218	6.67075	0.00226141
hsa-miR-3136-5p	26.8517	0.00226607
hsa-miR-301a	-9.86909	0.00229698
hsa-let-7i*	13.6711	0.00230138
hsa-miR-9*	9.47025	0.0023216
hsa-miR-3678-3p	68.6852	0.00235904
hsa-miR-128	143.632	0.00236526
hsa-miR-1911*	9.58236	0.00238251
hsa-miR-517*	11.9545	0.00239196
hsa-miR-17*	-27.3605	0.00240044
hsa-miR-30c-2*	23.1423	0.00244447
hsa-miR-1324	21.8663	0.00244807
hsa-miR-214*	31.1045	0.00247087
hsa-miR-3668	752.314	0.0024913
hsa-miR-4265	22.1916	0.00257895
hsa-miR-149*	9.73264	0.00259483
hsa-miR-3615	9.51503	0.00260388
hsa-miR-924	19.8973	0.00262497
hsa-miR-4268	18.0317	0.0026632
hsa-miR-374a*	16.269	0.00269978
hsa-miR-425*	-8.48791	0.00277841
hsa-miR-323-5p	36.9365	0.00279462
hsa-miR-765	10.4895	0.00280055
hsa-miR-548o	36.1267	0.0028114
hsa-miR-1269	-10.0898	0.00281381
hsa-miR-616*	9.6689	0.00285508
hsa-miR-146b-3p	13.5887	0.00286468
hsa-miR-130b	6.9621	0.00286726
hsa-miR-1252	25.6511	0.00287389
hsa-miR-3199	-10.1687	0.00294482
hsa-miR-323b-5p	8.33618	0.00294664
hsa-miR-1286	23.6313	0.00295771
hsa-miR-4314	13.5853	0.00296078
hsa-miR-411	135.331	0.00296186
hsa-miR-33a	30.3337	0.00296864
hsa-miR-3180-3p	29.0836	0.00297146
hsa-miR-3688-3p	-9.15872	0.00297264
hsa-miR-1297	11.348	0.00297289
hsa-miR-19a	15.7863	0.002975
hsa-miR-1539	10.0786	0.00303434
hsa-miR-141*	10.7382	0.00305295
hsa-miR-3610	-18.7203	0.00306032
hsa-miR-302e	41.6103	0.00306645
hsa-miR-3120-3p	9.96198	0.00306802
hsa-miR-1298	257.143	0.00307528
hsa-miR-431	166.958	0.00308294
hsa-miR-196a	-11.6151	0.00315174
hsa-miR-764	-48.6788	0.00317979
hsa-miR-514	-9.08089	0.00322704
hsa-miR-135a*	-147.589	0.00323192
hsa-miR-2113	41.9814	0.00323242
hsa-miR-182	19.8512	0.00325692
hsa-miR-518b	13.8502	0.00327533
hsa-miR-24	-22.227	0.00333433
hsa-let-7d	24.7618	0.00333887
hsa-miR-591	10.1929	0.00335535
hsa-miR-181a*	166.831	0.00335751
hsa-miR-301b	-50.2723	0.00341819
hsa-miR-30d*	8.99099	0.00342268
hsa-miR-660	156.694	0.00343635
hsa-miR-1251	12.2772	0.00344657
hsa-miR-302d	-11.187	0.00346294
hsa-miR-877*	139.649	0.0034781
hsa-miR-654-5p	10.777	0.00348912
hsa-miR-657	7.19181	0.00349171
hsa-miR-939	918.271	0.00357425
hsa-miR-361-5p	64.6093	0.00357592
hsa-miR-4326	691.967	0.00359422
hsa-miR-1193	8.44733	0.00359678
hsa-miR-509-5p	132.576	0.00360132
hsa-miR-30c-1*	13.5411	0.00361505
hsa-miR-649	8.60025	0.00364225
hsa-miR-584	10.4153	0.00365796
hsa-let-7a*	-13.494	0.00366836
hsa-miR-3618	252.642	0.00368776
hsa-miR-4288	-59.4715	0.00370637
hsa-miR-1322	22.1233	0.0037206
hsa-miR-4305	13.2237	0.00375971
hsa-miR-4329	40.948	0.00376533
hsa-miR-489	225.939	0.0037676
hsa-miR-1238	8.61085	0.00378643
hsa-miR-4278	-25.714	0.00379096
hsa-miR-132	27.2855	0.00379097
hsa-miR-658	43.2641	0.00379141
hsa-miR-505*	-63.401	0.00380818
hsa-miR-621	-14.5518	0.00382369
hsa-miR-548d-3p	14.7157	0.0038586
hsa-miR-3647-3p	35.0929	0.00386234
hsa-miR-155*	8.14877	0.00386484
hsa-miR-34b	10.9103	0.00387136
hsa-miR-4313	11.4761	0.0038773
hsa-miR-628-3p	34.3194	0.00389721
hsa-miR-23a*	11.3618	0.00392023
hsa-miR-4286	9.40441	0.00392741
hsa-miR-99b	20.6893	0.00397557
hsa-miR-191*	8.32904	0.00397594
hsa-miR-384	10.1528	0.00397897
hsa-miR-29a*	128.394	0.00400079
hsa-miR-21	14.2885	0.00400118
hsa-miR-1268	12.1019	0.0040175
hsa-miR-3191	-13.2012	0.00402209
hsa-miR-554	9.1669	0.00403317
hsa-miR-1273d	9.93823	0.00403514
hsa-miR-134	25.4112	0.00405311
hsa-miR-4255	10.9075	0.00406741
hsa-miR-141	57.9808	0.00409361
hsa-miR-212	7.33228	0.00411021
hsa-miR-610	20.7675	0.00411417
hsa-miR-202	25.3697	0.00414209
hsa-miR-891a	18.9847	0.00414698
hsa-miR-1307	25.2366	0.00419974
hsa-miR-548b-3p	13.3249	0.00422406
hsa-miR-553	172.471	0.00422785
hsa-miR-520f	9.87409	0.0042784
hsa-miR-494	31.8615	0.00429494
hsa-miR-3919	10.8306	0.00435723
hsa-miR-135a	-9.45338	0.00438193
hsa-miR-3689a-3p	7.59677	0.00438731
hsa-miR-3180-5p	9.24088	0.00439392
hsa-miR-4299	-20.6857	0.00448545
hsa-miR-186*	9.90774	0.00451209
hsa-miR-3928	-61.0993	0.00451706
hsa-miR-190b	-10.6482	0.00452757
hsa-miR-92b*	11.602	0.00452908
hsa-miR-1260b	34.4239	0.0045362
hsa-miR-590-5p	12.0616	0.00461087
hsa-miR-517a	31.693	0.0046173
hsa-miR-3682-3p	86.6088	0.00470332
hsa-miR-192*	27.182	0.00471264
hsa-miR-1250	19.206	0.00476682
hsa-miR-548aa	114.597	0.00477945
hsa-miR-936	-8.01249	0.00479611
hsa-miR-551a	9.12925	0.004851
hsa-miR-516b	9.58167	0.00485951
hsa-miR-769-3p	20.7309	0.0048682
hsa-miR-619	693.637	0.00498677
hsa-miR-539	7.11699	0.00500284
hsa-miR-548y	7.83617	0.00501923
hsa-miR-148b	721.238	0.00503762
hsa-miR-1276	21.7995	0.00504032
hsa-miR-767-3p	50.6104	0.00516034
hsa-miR-363*	15.8137	0.0051626
hsa-miR-106a*	15.8519	0.00517454
hsa-miR-25*	-9.20899	0.00519502
hsa-miR-1225-3p	142.986	0.00531021
hsa-miR-574-5p	8.60231	0.00532187
hsa-miR-3133	35.0991	0.0053276
hsa-miR-99b*	-8.76201	0.00536502
hsa-miR-17	17.2378	0.00543155
hsa-miR-3183	-11.2381	0.00547215
hsa-miR-2116*	125.197	0.00548037
hsa-miR-3186-3p	16.75	0.00553931
hsa-miR-222*	10.7007	0.00560935
hsa-miR-609	-7.64177	0.00561804
hsa-miR-181c	8.14423	0.00564893
hsa-let-7b*	9.94834	0.00567402
hsa-miR-10b*	6.47782	0.00569369
hsa-miR-3680*	6.2014	0.00571133
hsa-miR-526b	23.9812	0.00576867
hsa-miR-26a-2*	6.10489	0.00576916
hsa-miR-1246	94.8017	0.00584201
hsa-miR-296-5p	61.0265	0.00587772
hsa-miR-532-5p	-11.7535	0.00591271
hsa-miR-624*	10.1572	0.00592061
hsa-miR-3192	7.61018	0.00601948
hsa-miR-515-5p	14.6509	0.00602801
hsa-miR-556-5p	756.749	0.00605185
hsa-miR-4298	-19.9212	0.00605258
hsa-miR-32*	9.50857	0.00606595
hsa-miR-1537	8.02308	0.00607728
hsa-miR-200b*	9.09133	0.00611508
hsa-miR-422a	7.29802	0.00615833
hsa-miR-571	19.5596	0.00619659
hsa-miR-544	-74.5487	0.00620288
hsa-miR-376b	7.09979	0.00623943
hsa-miR-218-1*	7.67185	0.00624182
hsa-miR-3147	12.6705	0.00631826
hsa-miR-629*	8.73187	0.00632526
hsa-miR-513a-5p	50.4087	0.00633946
hsa-miR-548g	35.7846	0.00634469
hsa-miR-381	17.6907	0.0063526
hsa-miR-648	9.83901	0.00637145
hsa-miR-223	9.64978	0.00638767
hsa-miR-22	14.4767	0.00643141
hsa-miR-501-5p	-72.5711	0.00646083
hsa-miR-449c*	7.16625	0.00646156
hsa-miR-1226*	16.8817	0.00648122
hsa-miR-125b-2*	7.96343	0.00650157
hsa-miR-3169	7.91437	0.00652573
hsa-miR-943	6.99386	0.0065418
hsa-miR-1538	18.4363	0.0065435
hsa-miR-502-5p	-8.99826	0.00654908
hsa-miR-3074-3p	19.5728	0.00661461
hsa-miR-454*	8.62895	0.00665087
hsa-miR-3926	11.1633	0.00665443
hsa-miR-3163	8.87895	0.00671546
hsa-miR-1471	37.8281	0.00673339
hsa-miR-3612	5.62451	0.00674516
hsa-miR-302b*	-1543.15	0.00678076
hsa-miR-147	11.1267	0.00678693
hsa-miR-770-5p	15.5933	0.00679465
hsa-miR-758	16.4577	0.00679504
hsa-miR-4269	-45.0941	0.00685602
hsa-miR-4303	14.4386	0.00687793
hsa-miR-181a	29.6224	0.0069184
hsa-miR-518c*	79.7128	0.00692664
hsa-miR-483-5p	-11.9193	0.00693066
hsa-miR-100*	12.4751	0.00695881
hsa-miR-320a	10.7726	0.00699712
hsa-miR-27b	15.4186	0.0070304
hsa-miR-874	-6.74015	0.00706264
hsa-miR-766	-39.9759	0.00706453
hsa-miR-3622a-5p	11.9358	0.0070774
hsa-miR-1254	88.3359	0.00707909
hsa-miR-3939	-9.35559	0.00708751
hsa-miR-1228*	10.2063	0.00715126
hsa-miR-575	30.2358	0.00717693
hsa-miR-3938	9.36244	0.00720917
hsa-miR-3606	9.63319	0.00726307
hsa-miR-222	-11.5496	0.00728398
hsa-miR-136	-44.0405	0.00728703
hsa-let-7f	7.53621	0.00731818
hsa-miR-433	8.14171	0.0073374
hsa-miR-216b	9.89653	0.00739948
hsa-miR-1237	-20.8598	0.00740421
hsa-miR-4251	9.23958	0.00745688
hsa-miR-2115	9.00728	0.00746224
hsa-miR-3908	8.98994	0.00746833
hsa-miR-331-3p	-1439.56	0.00754809
hsa-miR-3130-5p	36.5998	0.00767831
hsa-miR-371-5p	-12.1169	0.0076807
hsa-miR-497*	-49.6555	0.00768862
hsa-miR-1229	-8.67658	0.00770236
hsa-miR-302c	11.7939	0.00770388
hsa-miR-3665	85.7096	0.00770501
hsa-miR-3945	8.29264	0.0077069
hsa-miR-26a-1*	39.8504	0.00773178
hsa-miR-3669	696.235	0.00775825
hsa-miR-520a-5p	12.8779	0.00776492
hsa-miR-323b-3p	13.2605	0.00783817
hsa-miR-1279	15.2376	0.00793021
hsa-miR-148a	38.9436	0.00793671
hsa-miR-1260	14.7325	0.00796631
hsa-miR-532-3p	111.894	0.00796914
hsa-miR-1911	8.43038	0.00796923
hsa-miR-517b	13.1445	0.00799053
hsa-miR-4276	10.6005	0.007996
hsa-miR-548c-5p	10.2583	0.00803246
hsa-miR-1278	11.9492	0.00809271
hsa-miR-338-3p	9.68789	0.00810115
hsa-miR-1282	8.10779	0.00818072
hsa-miR-520b	10.2697	0.00820255
hsa-miR-577	-9.54136	0.00821314
hsa-miR-650	8.17491	0.00826446
hsa-miR-330-5p	7.49432	0.008266
hsa-miR-32	16.0321	0.0083626
hsa-miR-328	42.8007	0.0083997
hsa-miR-373*	-7.09507	0.00840871
hsa-miR-491-3p	10.1503	0.00842018
hsa-miR-362-5p	6.79413	0.00842889
hsa-miR-3148	-13.5457	0.00844195
hsa-miR-3150b-3p	8.94738	0.00848572
hsa-miR-302a*	15.3827	0.00848845
hsa-miR-29c*	-7.64071	0.00850696
hsa-miR-335	-9.21172	0.00854538
hsa-miR-759	34.1615	0.0085527
hsa-miR-3128	19.0357	0.00855998
hsa-miR-1253	37.1997	0.00861262
hsa-miR-4293	87.9161	0.00862749
hsa-miR-3666	-10.7171	0.00863982
hsa-miR-1277	8.09007	0.00868428
hsa-miR-135b*	186.319	0.00868568
hsa-miR-382	11.6161	0.0086943
hsa-miR-195*	6.63094	0.00871808
hsa-miR-875-5p	11.68	0.00872184
hsa-miR-1293	12.4181	0.00876666
hsa-miR-711	8.37023	0.0087706
hsa-miR-3657	6.39686	0.0087735
hsa-miR-4322	-152.227	0.00882008
hsa-miR-4318	11.5548	0.00884466
hsa-miR-153	11.433	0.00885174
hsa-miR-3144-5p	31.3501	0.00887017
hsa-miR-762	80.089	0.00892636
hsa-miR-629	7.43916	0.00892932
hsa-miR-378*	7.66391	0.00899273
hsa-miR-15a*	-8.21634	0.00900283
hsa-miR-642b	14.9035	0.00900687
hsa-miR-1321	16.3451	0.00900986
hsa-miR-449b*	9.98857	0.00905829
hsa-miR-548v	33.6798	0.0090732
hsa-miR-659	10.4592	0.00909965
hsa-miR-888	8.7448	0.00922716
hsa-miR-335*	-28.0339	0.00925711
hsa-miR-1184	9.36345	0.00926149
hsa-miR-550a	10.8924	0.00926444
hsa-miR-492	24.503	0.0092941
hsa-miR-151-5p	12.1394	0.00930566
hsa-miR-517c	-24.2346	0.00930746
hsa-miR-208a	8.20475	0.00934006
hsa-miR-432*	10.8917	0.00934393
hsa-miR-551b*	8.50311	0.00936741
hsa-miR-138	13.0118	0.00937921
hsa-miR-451	45.6375	0.00940213
hsa-miR-4290	7.93201	0.00941927
hsa-miR-3927	25.1676	0.00948791
hsa-miR-3685	76.1213	0.00951838
hsa-miR-339-5p	16.8541	0.00952653
hsa-miR-3671	-1474.53	0.0096611
hsa-miR-598	111.813	0.00974653
hsa-miR-604	10.0574	0.00977066
hsa-miR-516a-3p	11.8678	0.0098046
hsa-miR-185	37.8955	0.0098572
hsa-miR-4258	270.973	0.00986911
hsa-miR-520e	8.38534	0.00987981
hsa-miR-3164	104.273	0.00989753
hsa-miR-670	25.6566	0.00998567
hsa-miR-671-3p	8.44388	0.00999345
hsa-miR-3689a-5p	6.962	0.00999966
hsa-miR-4315	-39.9566	0.00999975
hsa-miR-548i	7.69836	0.0100373
hsa-miR-3127-5p	28.3504	0.0101041
hsa-miR-455-3p	124.179	0.0101297
hsa-miR-513b	9.57845	0.0101497
hsa-miR-30c	217.9	0.0102517
hsa-miR-632	11.3663	0.0102787
hsa-miR-1243	8.36083	0.0102837
hsa-miR-548k	7.48233	0.0103056
hsa-miR-154	23.4631	0.0103694
hsa-miR-130b*	9.35997	0.0103703
hsa-miR-3617	-21.9886	0.0103964
hsa-miR-518e*	7.10554	0.0104015
hsa-miR-4291	-6.47898	0.010487
hsa-miR-625	13.6901	0.0105031
hsa-miR-3683	-20.002	0.0105233
hsa-miR-493	9.96511	0.0105405
hsa-miR-3152-3p	9.79279	0.0105471
hsa-miR-30e	11.2395	0.0105642
hsa-let-7a	9.81491	0.0105747
hsa-miR-326	8.48029	0.0106647
hsa-miR-671-5p	20.4215	0.0106658
hsa-miR-3943	-3653.67	0.0106985
hsa-miR-138-2*	30.4791	0.0107349
hsa-miR-3198	37.4545	0.0107648
hsa-miR-3154	81.3435	0.0107854
hsa-miR-498	-40.5224	0.0109012
hsa-miR-150	-5.88871	0.0109181
hsa-miR-1910	44.1923	0.0109307
hsa-miR-448	30.8932	0.0109819
hsa-miR-4304	6.7323	0.0109993
hsa-miR-196b*	32.3983	0.0111137
hsa-miR-3664-5p	-7.69468	0.0112255
hsa-let-7d*	7.5865	0.0112766
hsa-miR-20b	8.30215	0.0112824
hsa-miR-552	9.18303	0.011292
hsa-miR-486-5p	17.0459	0.0113113
hsa-miR-576-3p	6.20875	0.0113139
hsa-miR-1914	14.1075	0.0113573
hsa-miR-490-3p	12.8841	0.0113741
hsa-miR-3614-3p	7.0528	0.0114706
hsa-miR-628-5p	29.2423	0.0114776
hsa-miR-27a*	93.5272	0.0115446
hsa-miR-493*	33.0405	0.011546
hsa-miR-4308	10.2619	0.0115461
hsa-miR-3925-5p	8.87083	0.0115805
hsa-miR-3675-5p	213.099	0.0116165
hsa-miR-637	15.107	0.011655
hsa-miR-3611	32.9775	0.0116583
hsa-miR-520a-3p	9.28337	0.0117555
hsa-miR-4328	114.054	0.0117599
hsa-miR-339-3p	27.3682	0.0118213
hsa-miR-760	19.837	0.0118247
hsa-miR-2116	81.8872	0.0118382
hsa-miR-570	9.803	0.0118556
hsa-miR-3922-3p	9.51569	0.011993
hsa-miR-1915*	12.598	0.0120073
hsa-miR-3940-3p	-14.1224	0.0120372
hsa-miR-3180	228.208	0.012043
hsa-miR-3929	7.01189	0.0120803
hsa-miR-3672	9.98623	0.012106
hsa-miR-514b-3p	8.38266	0.0121234
hsa-miR-454	295.169	0.0121353
hsa-miR-1468	-6.86432	0.0121687
hsa-miR-3673	-3240.69	0.0122632
hsa-miR-30b	8.49879	0.0124174
hsa-miR-4254	8.46045	0.0124316
hsa-miR-200b	6.40907	0.01244
hsa-miR-640	-7.76948	0.0124863
hsa-miR-1265	22.6305	0.012488
hsa-miR-199a-3p	7.3673	0.0125315
hsa-miR-4253	9.65999	0.0125353
hsa-miR-541	12.1379	0.0126446
hsa-miR-3139	7.92831	0.0127067
hsa-miR-1224-3p	9.2716	0.0127326
hsa-miR-504	48.5404	0.0127328
hsa-miR-641	99.25	0.0127467
hsa-miR-130a*	18.3843	0.0128108
hsa-miR-548c-3p	217.591	0.0128261
hsa-miR-302d*	7.41686	0.0128381
hsa-miR-888*	194.155	0.0129118
hsa-miR-1469	11.1516	0.0129348
hsa-miR-548u	12.5749	0.0129419
hsa-miR-300	10.9438	0.0129554
hsa-miR-2052	-32.479	0.0130018
hsa-miR-596	93.2715	0.013073
hsa-miR-3141	27.1671	0.0131301
hsa-miR-374b	11.6818	0.0131305
hsa-miR-522	-50.8156	0.0131653
hsa-miR-146a*	8.24933	0.0131848
hsa-miR-892a	80.927	0.0133407
hsa-miR-3713	-7.45903	0.0133566
hsa-miR-580	11.5997	0.0133771
hsa-miR-15a	-8.0466	0.0134853
hsa-miR-1280	15.5128	0.0135045
hsa-miR-499-3p	8.25289	0.0135058
hsa-miR-518a-3p	195.646	0.0135411
hsa-miR-187*	-9.57579	0.0135412
hsa-miR-2277-3p	172.572	0.0135844
hsa-miR-2909	90.5115	0.0135943
hsa-miR-548j	11.8675	0.0136289
hsa-miR-375	-53.726	0.0136445
hsa-miR-184	8.04182	0.0136823
hsa-miR-325	-22.977	0.013693
hsa-miR-891b	15.9677	0.0136972
hsa-miR-3667-3p	-54.4144	0.0137405
hsa-miR-3652	7.33789	0.0137612
hsa-miR-3687	50.9631	0.013824
hsa-miR-521	-6.40371	0.0138644
hsa-miR-3159	10.8064	0.0138839
hsa-miR-3681	7.81261	0.0140624
hsa-miR-656	11.3779	0.0141873
hsa-miR-501-3p	-50.6984	0.014244
hsa-miR-22*	23.0799	0.014258
hsa-miR-559	-26.3999	0.0142687
hsa-miR-3177-3p	113.438	0.0143787
hsa-miR-497	7.72791	0.0144081
hsa-miR-127-5p	16.7496	0.0144217
hsa-miR-548b-5p	37.064	0.0144296
hsa-miR-1284	18.1262	0.0144518
hsa-miR-206	-6.20289	0.0145116
hsa-miR-140-5p	227.441	0.0145447
hsa-miR-4274	-12.268	0.0145707
hsa-miR-1972	11.9485	0.0146238
hsa-miR-1323	9.98908	0.0147599
hsa-miR-1973	73.6835	0.0147949
hsa-miR-409-5p	41.6541	0.0148393
hsa-miR-200a*	22.8978	0.0148712
hsa-miR-3660	12.094	0.0148918
hsa-miR-342-3p	-7.5531	0.0149549
hsa-miR-616	-8.31901	0.0149804
hsa-miR-377*	210.248	0.0150133
hsa-miR-429	7.48514	0.0150302
hsa-miR-182*	9.25616	0.0150368
hsa-miR-653	84.9951	0.0150381
hsa-miR-3941	12.0112	0.015056
hsa-miR-519e	-6.50839	0.015125
hsa-miR-579	23.5303	0.0151276
hsa-miR-31*	8.33397	0.0151921
hsa-miR-452	91.7307	0.0152142
hsa-miR-1275	21.7879	0.0152201
hsa-miR-1305	8.0502	0.0154123
hsa-miR-190	46.2934	0.0154434
hsa-miR-944	9.64825	0.0154798
hsa-miR-132*	9.74136	0.0155708
hsa-miR-920	33.7181	0.0155753
hsa-miR-651	-7.42419	0.0156008
hsa-miR-432	23.4455	0.0156441
hsa-miR-30e*	14.5718	0.0156756
hsa-miR-18b	9.42281	0.0156861
hsa-miR-3647-5p	44.2661	0.0157525
hsa-miR-330-3p	-25.6532	0.0158906
hsa-miR-423-5p	160.923	0.0159532
hsa-miR-1180	240.342	0.015999
hsa-miR-3176	-11.9215	0.016091
hsa-miR-645	8.25106	0.016144
hsa-miR-373	9.78057	0.0162529
hsa-miR-3137	7.58666	0.016274
hsa-miR-31	7.2938	0.0163295
hsa-miR-631	19.1209	0.0163327
hsa-miR-548n	8.36035	0.0163431
hsa-miR-1208	12.4197	0.0163578
hsa-miR-548s	30.328	0.0163611
hsa-miR-593*	7.38248	0.0163706
hsa-miR-4316	654.239	0.0164092
hsa-miR-940	26.1934	0.0164301
hsa-miR-876-3p	9.59094	0.0165342
hsa-miR-3126-3p	6.20569	0.0165674
hsa-miR-3193	21.0023	0.0165844
hsa-miR-96*	211.119	0.016606
hsa-miR-1291	134.781	0.0166931
hsa-miR-3170	9.17557	0.0167049
hsa-miR-3174	-6.92633	0.0167212
hsa-miR-3185	30.2263	0.0167216
hsa-miR-1283	261.59	0.0167517
hsa-miR-3607-5p	16.3741	0.0167573
hsa-miR-576-5p	239.382	0.016761
hsa-miR-515-3p	5.85134	0.0167722
hsa-miR-106b*	11.3368	0.0167911
hsa-miR-1274b_v16.0	6.52061	0.0168108
hsa-miR-875-3p	10.4112	0.016872
hsa-miR-143*	8.6829	0.0169086
hsa-miR-3679-5p	42.6524	0.0169351
hsa-miR-3619-5p	-66.4049	0.0169792
hsa-miR-887	9.27531	0.016998
hsa-miR-1224-5p	-38.1034	0.0170399
hsa-miR-376a	-3243.63	0.0171364
hsa-miR-30a*	114.066	0.0171762
hsa-miR-126	8.54506	0.0172228
hsa-miR-599	8.19305	0.0173265
hsa-miR-935	10.6961	0.0173364
hsa-miR-1234	2427.28	0.0173853
hsa-let-7g*	-7.13817	0.0174046
hsa-miR-139-5p	7.7119	0.0174098
hsa-miR-1915	217.305	0.0174701
hsa-miR-509-3p	14.96	0.0174905
hsa-let-7f-1*	6.26406	0.0175201
hsa-miR-4296	415.913	0.0175877
hsa-miR-2115*	13.383	0.0176004
hsa-miR-361-3p	10.1479	0.0176005
hsa-miR-1288	8.48814	0.0176171
hsa-miR-1182	6.3334	0.0176297
hsa-miR-10b	10.1803	0.0177541
hsa-miR-1295	6.07057	0.0177877
hsa-miR-583	-11.0926	0.0178945
hsa-miR-511	8.34534	0.0179047
hsa-miR-34b*	23.3284	0.0179951
hsa-miR-1178	-7.89448	0.018136
hsa-miR-508-5p	-22.5015	0.0181361
hsa-miR-1228	7.29257	0.018157
hsa-miR-129*	164.263	0.0181878
hsa-miR-3178	8.10668	0.0182649
hsa-miR-548w	10.2516	0.0183079
hsa-miR-491-5p	7.0688	0.0183265
hsa-miR-193b	5.79535	0.0183345
hsa-miR-564	-9.02503	0.0183745
hsa-miR-27b*	147.765	0.0184049
hsa-miR-639	13.4669	0.0184476
hsa-miR-19b-2*	11.1494	0.0184793
hsa-miR-1270	147.336	0.0185489
hsa-miR-137	79.209	0.0185498
hsa-miR-2114*	17.3945	0.0185576
hsa-miR-3173-3p	72.1465	0.0185638
hsa-miR-485-5p	9.70379	0.0186187
hsa-miR-217	220.998	0.0186433
hsa-miR-378	5.59731	0.0187517
hsa-miR-215	9.78132	0.0187939
hsa-miR-18a*	59.4923	0.0188003
hsa-miR-4302	117.788	0.0188007
hsa-miR-638	5.49412	0.0188096
hsa-miR-612	-9.30796	0.0188301
hsa-miR-3150a-3p	67.3545	0.01884
hsa-miR-320b	82.4852	0.01884
hsa-miR-3658	9.45418	0.0188407
hsa-miR-365*	209.778	0.0190794
hsa-miR-204	-6.80486	0.0190849
hsa-miR-3116	18.6582	0.019325
hsa-miR-106b	8.6429	0.0193395
hsa-miR-199b-5p	10.6532	0.0193587
hsa-miR-541*	7.51127	0.0194041
hsa-miR-1261	-1359.66	0.0194192
hsa-miR-188-5p	9.51278	0.0194896
hsa-miR-647	8.99531	0.0195761
hsa-miR-548q	2926.53	0.0196641
hsa-miR-3115	7.44653	0.0196827
hsa-miR-219-2-3p	5.10477	0.0198305
hsa-miR-1247	201.88	0.0198312
hsa-miR-1470	58.9271	0.0199318
hsa-miR-572	-7.2025	0.0199405
hsa-miR-2278	8.19606	0.0199551
hsa-miR-1271	-3109.54	0.0200061
hsa-miR-4300	11.6225	0.0200885
hsa-miR-630	10.7181	0.0201366
hsa-miR-1274a_v16.0	-6.41817	0.0201495
hsa-miR-3197	-33.8883	0.0201601
hsa-miR-1	16.2427	0.0201708
hsa-miR-1296	12.4325	0.0202285
hsa-miR-379*	1900.26	0.0203431
hsa-miR-1292	13.2299	0.0203592
hsa-miR-19b-1*	29.6075	0.0203703
hsa-miR-506	5.54944	0.0205294
hsa-miR-18a	32.0473	0.0205593
hsa-miR-582-5p	20.7936	0.0205742
hsa-miR-30a	153.997	0.0205783
hsa-miR-581	6.71491	0.020629
hsa-miR-188-3p	250.022	0.0206586
hsa-miR-18b*	8.90925	0.0207426
hsa-miR-196b	-27.1267	0.0207723
hsa-miR-1267	32.7786	0.020776
hsa-miR-181a-2*	-24.6229	0.0208256
hsa-miR-195	10.0428	0.0208515
hsa-miR-20b*	6.57633	0.0208549
hsa-miR-3659	5.7105	0.0208592
hsa-miR-586	17.2449	0.0208632
hsa-miR-4262	8.70306	0.0209489
hsa-miR-218-2*	7.73049	0.020966
hsa-miR-525-3p	11.3028	0.0209952
hsa-miR-622	8.51235	0.0210331
hsa-miR-181c*	18.6493	0.0210983
hsa-miR-449c	32.1457	0.0212679
hsa-miR-3168	86.1251	0.0212998
hsa-miR-3157-5p	238.41	0.0213409
hsa-miR-4306	9.81454	0.0214695
hsa-miR-24-2*	-27.0553	0.0214792
hsa-miR-3935	30.3364	0.0215293
hsa-miR-1233	-142.504	0.0216002
hsa-miR-548t	8.90571	0.0216416
hsa-miR-101*	8.89517	0.0217835
hsa-miR-103a-2*	23.0413	0.0218014
hsa-miR-100	12.0385	0.0219826
hsa-miR-718	9.90015	0.0220762
hsa-miR-302f	167.682	0.0221305
hsa-miR-3158-3p	7.47636	0.0221377
hsa-miR-3679-3p	9.23028	0.0221995
hsa-miR-543	4212.05	0.0222359
hsa-miR-490-5p	16.0998	0.02228
hsa-miR-3130-3p	101.549	0.0222842
hsa-miR-3184	11.5972	0.022307
hsa-miR-3923	8.33554	0.022353
hsa-miR-370	11.7768	0.0223589
hsa-miR-4301	-8.69236	0.0223791
hsa-miR-519d	7.60073	0.0224322
hsa-miR-340*	8.91	0.0224907
hsa-miR-4261	-7.4234	0.0225274
hsa-miR-29b-1*	6.76673	0.0226605
hsa-miR-603	27.6917	0.022713
hsa-miR-3621	12.4715	0.0228066
hsa-miR-514b-5p	6.45333	0.0228105
hsa-miR-3201	27.0316	0.02284
hsa-miR-519c-3p	238.336	0.0229518
hsa-miR-1263	6.17585	0.0229521
hsa-miR-196a*	12.0407	0.0230931
hsa-miR-1272	-25.8649	0.0231442
hsa-miR-518f	8.61367	0.0232773
hsa-miR-202*	8.63694	0.023287
hsa-miR-769-5p	246.805	0.0233966
hsa-miR-889	7.55637	0.023519
hsa-miR-2110	-10.7566	0.0235234
hsa-miR-3942-5p	8.87888	0.0238398
hsa-miR-563	168.886	0.0240252
hsa-miR-3179	9.87294	0.0240582
hsa-miR-3667-5p	9.11199	0.0240752
hsa-miR-3681*	485.25	0.0240779
hsa-miR-512-3p	8.45717	0.0241438
hsa-miR-7-1*	173.042	0.0241502
hsa-miR-3181	5.52257	0.0243019
hsa-miR-93	13.5183	0.0243314
hsa-miR-3190	6.15599	0.0243607
hsa-miR-329	-10.0153	0.0244049
hsa-miR-876-5p	19.9152	0.0244781
hsa-miR-3161	73.6991	0.024518
hsa-miR-487a	7.72793	0.0245266
hsa-miR-34a	12.9633	0.0245282
hsa-miR-367*	5.82552	0.0245343
hsa-miR-1914*	19.1479	0.0245948
hsa-miR-602	8.74674	0.0246646
hsa-miR-545	-7.13957	0.0246822
hsa-miR-302c*	219.464	0.0247125
hsa-miR-154*	8.8942	0.0249498
hsa-miR-380*	10.3627	0.0250766
hsa-miR-151-3p	15.1767	0.0252345
hsa-miR-3613-5p	6.32982	0.0252545
hsa-miR-561	7.18625	0.0252577
hsa-miR-3663-3p	5.04755	0.0252706
hsa-miR-3187-3p	12.6386	0.0254842
hsa-miR-4260	10.6978	0.0254999
hsa-miR-1197	9.67833	0.0256957
hsa-miR-125a-5p	-12.9223	0.0257378
hsa-miR-1285	5.97729	0.0257631
hsa-miR-133b	8.71131	0.0257728
hsa-miR-1262	7.09509	0.0257756
hsa-miR-607	212.382	0.0259304
hsa-miR-513a-3p	-15.1553	0.0259313
hsa-miR-105	10.0538	0.0260083
hsa-miR-676	-7.10403	0.0262155
hsa-miR-3661	9.00265	0.0262335
hsa-miR-3622b-3p	6.61324	0.0263196
hsa-miR-567	13.241	0.0263552
hsa-miR-518f*	6.71406	0.026362
hsa-miR-761	15.519	0.0263709
hsa-miR-3202	-9.10586	0.0263848
hsa-miR-324-5p	9.64823	0.0263872
hsa-miR-3118	9.06132	0.026466
hsa-miR-3646	7.53755	0.0265617
hsa-miR-1231	33.4928	0.0266041
hsa-miR-642a	8.00499	0.0266476
hsa-miR-597	9.28994	0.0266951
hsa-miR-424	4.84076	0.0267466
hsa-miR-3124-5p	20.874	0.0268071
hsa-miR-1227	6.24407	0.0268408
hsa-miR-425	-8.08773	0.0268441
hsa-miR-142-3p	-10.912	0.0269181
hsa-miR-548a-3p	8.25367	0.0269966
hsa-miR-3944-3p	83.4662	0.027042
hsa-miR-3162-5p	34.6998	0.0270979
hsa-miR-1255a	7.11384	0.0272047
hsa-miR-3921	-8.88355	0.0274194
hsa-miR-1179	-8.48464	0.0274239
hsa-miR-147b	5.64448	0.0274953
hsa-miR-1304	22.4042	0.027551
hsa-miR-601	-8.50736	0.0275767
hsa-miR-1289	8.47749	0.0275824
hsa-miR-92a-1*	10.343	0.0278158
hsa-miR-98	7.8885	0.0278247
hsa-miR-450a	8.92118	0.0278276
hsa-miR-548p	-8.22971	0.0278914
hsa-miR-210	154.06	0.0278945
hsa-miR-7-2*	29.7234	0.0279024
hsa-miR-409-3p	8.33518	0.0279201
hsa-miR-214	5.5803	0.0280543
hsa-miR-1207-5p	58.6489	0.0280911
hsa-miR-380	12.2152	0.0280922
hsa-miR-197	9.58739	0.0281249
hsa-miR-3914	-9.88278	0.0281257
hsa-miR-211	24.9878	0.0282282
hsa-miR-635	6.64709	0.0282596
hsa-miR-372	8.04658	0.0283977
hsa-miR-1255b	128.858	0.0284099
hsa-miR-4266	78.0037	0.0286574
hsa-miR-518c	430.485	0.0286953
hsa-miR-15b*	11.2588	0.0287427
hsa-miR-652	8.03764	0.0288145
hsa-miR-4307	8.58937	0.0288664
hsa-miR-181b	7.00994	0.0288955
hsa-miR-548l	28.2223	0.0289271
hsa-miR-376a*	-19.5429	0.0290574
hsa-miR-520g	22.572	0.0290578
hsa-miR-3651	7.61961	0.0291429
hsa-miR-148a*	35.2721	0.0294827
hsa-miR-203	6.90614	0.029522
hsa-miR-133a	5.13948	0.0295977
hsa-miR-548m	70.3022	0.0296152
hsa-miR-1827	7.16333	0.0296468
hsa-miR-155	8.14154	0.0296475
hsa-miR-199a-5p	9.18589	0.0296578
hsa-miR-1294	9.23951	0.029705
hsa-miR-450b-5p	151.766	0.029824
hsa-miR-423-3p	31.9623	0.0299396
hsa-miR-3175	-5.90377	0.0299509
hsa-miR-219-1-3p	8.06184	0.0299677
hsa-miR-618	-8.45817	0.0300099
hsa-miR-33b	10.6404	0.0300756
hsa-miR-4324	28.3635	0.0302149
hsa-miR-337-5p	7.51007	0.0303389
hsa-miR-644	6.95888	0.0304574
hsa-miR-33b*	6.44462	0.0305018
hsa-miR-608	7.37125	0.0307086
hsa-miR-221*	19.5144	0.0307235
hsa-miR-208b	5.48952	0.0307946
hsa-let-7g	8.7698	0.0308921
hsa-miR-4257	4107.68	0.0309003
hsa-miR-662	81.2829	0.0309076
hsa-miR-9	6.24891	0.0310466
hsa-miR-34a*	5.90566	0.0311064
hsa-miR-3165	-10.2236	0.0311151
hsa-miR-620	68.6042	0.0313087
hsa-miR-617	8.38114	0.0314548
hsa-miR-198	-8.33951	0.0316045
hsa-miR-767-5p	7.69102	0.0316762
hsa-miR-34c-3p	8.28739	0.0317056
hsa-miR-595	160.386	0.0318061
hsa-miR-33a*	7.24501	0.0318261
hsa-miR-3605-3p	15.5316	0.0318675
hsa-miR-4282	7.94513	0.0319031
hsa-miR-449b	9.02682	0.0319239
hsa-miR-1266	398.919	0.031952
hsa-miR-720	142.076	0.032078
hsa-miR-606	11.2566	0.0322109
hsa-miR-181d	6.14508	0.0322864
hsa-miR-4280	-11.1169	0.0323443
hsa-miR-3684	8.72389	0.0323925
hsa-miR-4294	10.1052	0.0324529
hsa-miR-3648	5.57054	0.0325032
hsa-miR-3614-5p	8.46563	0.0325581
hsa-miR-3680	-6.46336	0.0325683
hsa-miR-941	7.69822	0.0326117
hsa-miR-551b	8.00142	0.0326614
hsa-miR-3678-5p	9.7563	0.0327047
hsa-miR-499-5p	-11.3298	0.0327759
hsa-miR-298	23.4608	0.0328409
hsa-miR-922	6.66132	0.0330137
hsa-miR-363	8.02179	0.0330151
hsa-miR-424*	-5.15172	0.0330317
hsa-miR-1912	-7.96107	0.0330835
hsa-miR-3936	86.247	0.0331438
hsa-miR-605	6.58397	0.0331728
hsa-miR-124*	4075.6	0.0332172
hsa-miR-600	12.035	0.0332978
hsa-miR-3143	7.6676	0.0333928
hsa-miR-624	18.6713	0.0334275
hsa-miR-548h	60.0244	0.0335665
hsa-miR-4281	80.1795	0.0335667
hsa-miR-550a*	10.9645	0.033833
hsa-miR-3622b-5p	13.3196	0.0338958
hsa-miR-3121-3p	10.6126	0.0339665
hsa-miR-937	187.238	0.0340995
hsa-miR-4317	6.89875	0.0341994
hsa-miR-548a-5p	7.92461	0.0344446
hsa-let-7c	4.94409	0.0344804
hsa-miR-548z	39.5754	0.0345219
hsa-miR-3145-3p	88.336	0.0346144
hsa-miR-1825	216.613	0.0347267
hsa-miR-3911	7.31522	0.034808
hsa-miR-4311	28.7231	0.0348263
hsa-miR-367	-5.81232	0.034966
hsa-miR-568	-29.8253	0.0349739
hsa-miR-3620	215.654	0.0351799
hsa-miR-885-5p	48.8444	0.0351884
hsa-miR-3117-3p	5.47859	0.0354177
hsa-miR-149	6.38832	0.0354532
hsa-miR-3686	152.124	0.035512
hsa-miR-146b-5p	7.3873	0.0355728
hsa-miR-421	-6.36405	0.0355807
hsa-miR-3934	23.5105	0.0356004
hsa-miR-143	-8.49118	0.0356152
hsa-miR-129-5p	8.18651	0.035786
hsa-miR-4297	10.8144	0.0359642
hsa-miR-145*	-6.47911	0.0359772
hsa-miR-28-5p	10.9064	0.0359933
hsa-miR-676*	7.24508	0.0361679
hsa-miR-942	18.4279	0.0362415
hsa-miR-144*	-6.7379	0.0363127
hsa-miR-302a	-2871.22	0.0364302
hsa-miR-3140-3p	8.91845	0.0366971
hsa-miR-3125	10.1484	0.0368762
hsa-miR-519b-3p	4998.44	0.0369946
hsa-miR-933	-14.4344	0.0373176
hsa-miR-29c	8.27216	0.0374144
hsa-miR-125a-3p	425.868	0.03745
hsa-miR-21*	9.51168	0.0374626
hsa-miR-3677-3p	80.7414	0.0375699
hsa-miR-636	6.58319	0.0376326
hsa-miR-485-3p	67.187	0.0377456
hsa-miR-4283	122.418	0.0377753
hsa-miR-3126-5p	57.2516	0.037854
hsa-let-7b	77.0277	0.0378679
hsa-miR-200c	15.3345	0.0378795
hsa-miR-10a	5.19225	0.0379237
hsa-miR-122*	24.0639	0.0379774
hsa-miR-487b	8.72783	0.0380323
hsa-miR-378c	7.47933	0.0380608
hsa-miR-107	7.24489	0.0380911
hsa-miR-592	19.8339	0.0381259
hsa-miR-15b	9.64877	0.0381767
hsa-miR-510	6.70948	0.0382357
hsa-miR-374c	-17.9097	0.0383398
hsa-miR-3129-5p	11.8708	0.0383519
hsa-miR-550b	838.822	0.0384011
hsa-miR-665	-5.9621	0.0385817
hsa-miR-26a	-6.96266	0.0388678
hsa-miR-1301	10.4988	0.0388686
hsa-miR-1225-5p	368.028	0.0393592
hsa-miR-24-1*	7.31331	0.0393823
hsa-miR-873	223.069	0.0395261
hsa-miR-1183	38.2552	0.0395555
hsa-miR-187	6.17609	0.0396837
hsa-miR-934	-5.87729	0.0399186
hsa-miR-3689b*	5.90673	0.040242
hsa-miR-146a	91.0661	0.0402761
hsa-miR-496	47.3986	0.0403528
hsa-miR-185*	61.6012	0.0403969
hsa-miR-1202	155.278	0.040623
hsa-miR-500a	6.71291	0.041042
hsa-miR-144	195.389	0.0410428
hsa-miR-4312	7.98953	0.0419044
hsa-miR-191	180.036	0.0423703
hsa-miR-140-3p	5.00149	0.0423816
hsa-miR-555	8.36344	0.0425172
hsa-miR-525-5p	82.9605	0.0426754
hsa-miR-23a	6.81486	0.0428284
hsa-miR-3196	-17.0278	0.0429585
hsa-let-7e	35.943	0.0431151
hsa-miR-452*	8.01411	0.0433702
hsa-miR-3622a-3p	8.57974	0.0435984
hsa-miR-3142	6.21951	0.0436592
hsa-miR-455-5p	8.20454	0.0436779
hsa-miR-4325	8.80155	0.0437186
hsa-miR-1236	8.605	0.0440198
hsa-miR-508-3p	9.41928	0.0441952
hsa-miR-1303	7.71605	0.0442053
hsa-miR-1302	5.94287	0.0442294
hsa-miR-921	7.91555	0.0442597
hsa-miR-3912	9.31707	0.0442621
hsa-miR-518d-3p	8.49295	0.0444621
hsa-miR-3655	-30.0471	0.0446996
hsa-miR-708	5.34602	0.0449757
hsa-miR-369-5p	8.23744	0.0450044
hsa-miR-588	8.00486	0.0451898
hsa-miR-569	141.132	0.04531
hsa-miR-1185	4.69563	0.0453916
hsa-miR-483-3p	11.5473	0.0454752
hsa-miR-28-3p	26.6317	0.0454848
hsa-miR-299-5p	6.64987	0.0456772
hsa-miR-126*	78.8995	0.0458036
hsa-miR-544b	6.3534	0.0459101
hsa-miR-549	5.47492	0.0459569
hsa-miR-1257	9.16385	0.0463942
hsa-miR-634	8.46454	0.0464744
hsa-miR-613	10.7519	0.0465551
hsa-miR-205	18.3752	0.0466451
hsa-miR-890	6.54582	0.0466901
hsa-miR-625*	4.66469	0.0470068
hsa-miR-1287	128.378	0.0470733
hsa-miR-371-3p	10.6816	0.0474785
hsa-miR-127-3p	14.3248	0.0475209
hsa-miR-542-3p	6.13129	0.0480657
hsa-miR-125b	4.87815	0.04811
hsa-miR-19a*	48.4682	0.0482202
hsa-miR-205*	-6.16512	0.0482424
hsa-miR-3146	7.54196	0.0487942
hsa-miR-574-3p	16.824	0.0489325
hsa-miR-125b-1*	7.7458	0.0489923
hsa-miR-145	6.81202	0.0495764
hsa-miR-379	362.848	0.0497148
hsa-miR-299-3p	-12.0179	0.049728
hsa-miR-675*	80.9402	0.0497459
hsa-miR-1226	9.66527	0.0497519
hsa-miR-542-5p	8.17715	0.0497854
hsa-miR-1258	390.884	0.0498775
hsa-miR-3166	8.7477	0.0498934

## Sheet: Table S7. DEMs of GSE28954
miRNA_ID	logFC	P.Value			hsa-miR-25
hsa-miR-21*	-2.2984	1.9711e-06
hsa-miR-892b	-0.517377	8.71112e-06
hsa-miR-1229	-0.460197	8.37242e-05
hsa-miR-671-3p	-0.38781	0.00010718
hsa-miR-150	-1.01955	0.000126721
hsa-miR-886-3p	-1.95708	0.000241349
hsa-miR-636	-0.348548	0.000400271
hsa-miR-520c-3p	-0.377345	0.000685841
hsa-miR-342-5p	0.409689	0.000699844
hsa-miR-146a	0.97333	0.000743403
hsa-miR-212	-0.944718	0.00103586
hsa-miR-602	-0.448148	0.00122145
hsa-miR-191*	-0.676043	0.00134246
hsa-miR-550	-0.470633	0.00144217
hsa-miR-299-5p	-0.400559	0.001584
hsa-miR-1225-3p	-0.54781	0.0016731
hsa-miR-770-5p	-0.586478	0.00171851
hsa-miR-33b*	-0.568727	0.00184909
hsa-miR-1238	-0.642348	0.00190511
hsa-miR-487b	-0.546299	0.00227696
hsa-miR-18a	-0.390008	0.00237433
hsa-miR-1234	-0.567627	0.00245353
hsa-miR-512-3p	-0.328886	0.00272379
hsa-miR-605	-0.630807	0.00272432
hsa-miR-425*	-0.548186	0.00276035
hsa-miR-135a	0.617904	0.00335907
hsa-miR-563	-0.519306	0.00336398
hsa-miR-149	-0.487679	0.0046188
hsa-miR-381	-0.599007	0.00512262
hsa-let-7f-1*	-0.47891	0.00522575
hsa-miR-195	0.380297	0.00637311
hsa-miR-939	-1.00987	0.00686004
hsa-miR-1227	-0.26429	0.00688443
hsa-miR-1237	-0.388657	0.00712017
hsa-miR-1274a	-0.598215	0.00739514
hsa-miR-1260	-0.655902	0.00748649
hsa-miR-625*	-0.274648	0.00756878
hsa-miR-7-1*	-0.259042	0.00770711
hsa-miR-660	0.400719	0.00773323
hsa-let-7b*	-0.456921	0.00791617
hsa-miR-34b*	1.03927	0.00845116
hsa-miR-218	0.852957	0.00948209
hsa-miR-1228	-0.457239	0.00960402
hsa-miR-505	0.319796	0.0103463
hsa-miR-199a-3p	0.444157	0.010706
hsa-miR-17	-1.09383	0.0110332
hsa-miR-409-3p	-0.505316	0.0114553
hsa-miR-125a-5p	-0.485845	0.011619
hsa-miR-634	-0.293159	0.0116244
hsa-miR-296-5p	-0.376494	0.0118036
hsa-miR-378	-0.755611	0.0118808
hsa-miR-933	-0.289355	0.0120278
hsa-miR-556-3p	-0.154463	0.0127231
hsa-miR-1470	-0.224604	0.0128453
hsa-miR-29a*	0.234559	0.0131079
hsa-miR-940	-0.557018	0.0131369
hsa-miR-129-3p	-0.406975	0.0135449
hsa-miR-454	0.581048	0.0149737
hsa-miR-34c-5p	0.262957	0.0153116
hsa-miR-1267	-0.251663	0.0169806
hsa-miR-18b*	-0.287078	0.0171235
hsa-miR-144	1.47994	0.0177042
hsa-miR-197	-0.745053	0.0177322
hsa-miR-455-5p	-0.454905	0.0184424
hsa-miR-132	-0.523124	0.0193429
hsa-miR-155*	0.668398	0.0202278
hsa-miR-665	-0.242517	0.0210505
hsa-miR-31	0.862266	0.0215844
hsa-miR-423-3p	-0.192704	0.0233525
hsa-miR-371-5p	-0.573001	0.0237301
hsa-miR-27b*	0.122603	0.0242109
hsa-miR-489	0.465203	0.0246955
hsa-miR-299-3p	-0.34669	0.0254139
hsa-miR-202	-0.715397	0.0255368
hsa-miR-550*	-0.369024	0.0263485
hsa-miR-199a-5p	0.454222	0.0268122
hsa-miR-1226	0.113748	0.0276131
hsa-miR-517a	-0.312019	0.0283255
hsa-miR-484	-0.362683	0.0290823
hsa-miR-335	0.805943	0.0295563
hsa-miR-127-3p	-0.400575	0.0297729
hsa-miR-31*	0.441684	0.0300669
hsa-miR-193a-5p	-0.781633	0.0316589
hsa-miR-1305	-0.355405	0.0319964
hsa-miR-362-5p	0.328904	0.0320965
hsa-miR-1275	0.528182	0.032346
hsa-miR-769-5p	0.266648	0.032713
hsa-miR-33a	0.468172	0.033307
hsa-miR-26b	0.36843	0.0349897
hsa-miR-25	0.241439	0.0350496
hsa-miR-378*	-0.625894	0.0356912
hsa-miR-490-3p	-0.743999	0.0361945
hsa-miR-630	1.10449	0.0364455
hsa-miR-424	0.55078	0.0375861
hsa-miR-107	0.26237	0.0401178
hsa-miR-324-3p	-0.571977	0.0414313
hsa-miR-491-5p	-0.104715	0.0414789
hsa-miR-200b	0.425455	0.0426208
hsa-miR-106b	0.288759	0.0434718
hsa-miR-214	0.362012	0.0436675
hsa-miR-1280	-0.542981	0.043855
hsa-miR-610	-0.262764	0.045564
hsa-miR-1236	0.163479	0.046017
hsa-miR-186	0.433771	0.0475712
hsa-miR-30b	-0.340335	0.0476183
hsa-miR-451	1.15918	0.0484911
hsa-miR-151-5p	0.271103	0.0496247

## Sheet: Table S8. DEMs of GSE70887
miRNA_ID	logFC	P.Value		miR 25
hsa-miR-223	-1.08949	0.000137425
hsa-miR-542-5p	0.908699	0.000606423
hsa-miR-18b*	1.05594	0.00122197
hsa-miR-328	-0.549091	0.00744778
hsa-miR-342-5p	-0.318145	0.0121002
hsa-miR-181c*	-0.343654	0.0123327
hsa-miR-625*	0.920405	0.0128496
hsa-miR-9	-0.516103	0.0185175
hsa-miR-7-1*	-0.311316	0.0196439
hsa-let-7c	-0.409136	0.0203435
hsa-let-7e*	-0.374765	0.0225941
hsa-miR-324-5p	-0.476155	0.0262471
hsa-miR-212	0.286621	0.0273058
hsa-miR-101	-0.435939	0.033159
hsa-miR-23b	-0.188711	0.034255
hsa-miR-924	-0.508908	0.0352891
hsa-miR-99a*	-0.235517	0.0366956
hsa-miR-16-2*	-0.236027	0.0372999
hsa-miR-222	0.385818	0.0375215
hsa-miR-148a	-0.625235	0.038435
hsa-miR-371-5p	1.54416	0.0401347
hsa-miR-574-3p	-0.361866	0.0405875
hsa-miR-192	-0.437741	0.0425798
hsa-miR-25*	-0.131651	0.0434726
hsa-miR-1470	0.75473	0.0444338
hsa-miR-564	0.617838	0.0479742
hsa-miR-296-5p	0.729736	0.0489126
